# Supplementary material for: Two new species of freshwater crab of the genus Aparapotamon Dai & Chen, 1985 (Crustacea, Brachyura, Potamidae) from Yunnan, China
Source: Zookeys. 2021 Aug 20;1056:149–71. doi: 10.3897/zookeys.1056.63755 (PMC8397694; doi:10.3897/zookeys.1056.63755)
Supplement: XML Treatment for Aparapotamon binchuanense [file zookeys.1056.63755-treatment2.xml]

<!DOCTYPE tp:taxon-treatment
  PUBLIC "-//TaxonX//DTD Taxonomic Treatment Publishing DTD v0 20100105//EN" "tax-treatment-NSO.dtd">
<tp:taxon-treatment xmlns:tp="http://www.plazi.org/taxpub"><tp:treatment-meta><kwd-group><label>Taxon classification</label><kwd><named-content xmlns:xlink="http://www.w3.org/1999/xlink" content-type="kingdom">Animalia</named-content></kwd><kwd><named-content xmlns:xlink="http://www.w3.org/1999/xlink" content-type="order">Decapoda</named-content></kwd><kwd><named-content xmlns:xlink="http://www.w3.org/1999/xlink" content-type="family">Potamidae</named-content></kwd></kwd-group><mixed-citation publication-type="journal"><person-group><name><surname>Tan</surname><given-names>Qi-Hong</given-names></name><name><surname>Zhou</surname><given-names>Xiao-Juan</given-names></name><name><surname>Zou</surname><given-names>Jie-Xin</given-names></name></person-group><article-title>Two new species of freshwater crab of the genus <italic><tp:taxon-name><tp:taxon-name-part taxon-name-part-type="genus" reg="Aparapotamon">Aparapotamon</tp:taxon-name-part></tp:taxon-name></italic> Dai &amp; Chen, 1985 (<tp:taxon-name><tp:taxon-name-part taxon-name-part-type="subphylum">Crustacea</tp:taxon-name-part></tp:taxon-name>, <tp:taxon-name><tp:taxon-name-part taxon-name-part-type="infraorder">Brachyura</tp:taxon-name-part></tp:taxon-name>, <tp:taxon-name><tp:taxon-name-part taxon-name-part-type="family">Potamidae</tp:taxon-name-part></tp:taxon-name>) from Yunnan, China</article-title><source>Zookeys</source><day>20</day><month>8</month><year>2021</year><volume>1056</volume><fpage>149</fpage><lpage>171</lpage><pub-id pub-id-type="doi">10.3897/zookeys.1056.63755</pub-id></mixed-citation></tp:treatment-meta><tp:nomenclature><tp:taxon-name>
                <object-id xmlns:xlink="http://www.w3.org/1999/xlink" content-type="arpha" xlink:type="simple">87CADA95-2FCA-5C9E-847E-824DCA7C6866</object-id>
                <tp:taxon-name-part taxon-name-part-type="genus" reg="Aparapotamon">Aparapotamon</tp:taxon-name-part>
                <tp:taxon-name-part taxon-name-part-type="species" reg="binchuanense">binchuanense</tp:taxon-name-part>
                <object-id xmlns:xlink="http://www.w3.org/1999/xlink" content-type="zoobank" xlink:type="simple">http://zoobank.org/05703d3e-5f19-4587-9494-c1afb7df8327</object-id>
              </tp:taxon-name><tp:taxon-status xmlns:xlink="http://www.w3.org/1999/xlink" xlink:type="simple">sp. nov.</tp:taxon-status><xref ref-type="fig" rid="F1">Figures 1</xref><xref ref-type="fig" rid="F2">, 2</xref><xref ref-type="fig" rid="F3">, 3</xref><xref ref-type="fig" rid="F4">, 4</xref></tp:nomenclature><tp:treatment-sec sec-type="material" id="SECID0E1KAG"><title>Material examined.</title><p><bold><italic>Holotype</italic></bold>: <named-content xmlns:xlink="http://www.w3.org/1999/xlink" content-type="dwc:institutional_code" xlink:type="simple">NCU MCP</named-content> 170701, 1♂ (17.1 × 13.6 mm), China, Yunnan Province, Dali Bai Autonomous Prefecture, Binchuan County, Lawu Town, <named-content xmlns:xlink="http://www.w3.org/1999/xlink" content-type="dwc:verbatimCoordinates" xlink:type="simple"><named-content content-type="geo-json" specific-use="{&#34;type&#34;:&#34;Point&#34;,&#34;coordinates&#34;:[100.925000,25.892778]}" id="NCID0ENLAG" xlink:type="simple">25°53'34"N, 100°55'30"E</named-content></named-content>, alt. 1658 m, 10 Aug 2010, Han Dai leg. <bold><italic>Paratypes</italic></bold>: <named-content xmlns:xlink="http://www.w3.org/1999/xlink" content-type="dwc:institutional_code" xlink:type="simple">NCU MCP</named-content> 170702, <named-content xmlns:xlink="http://www.w3.org/1999/xlink" content-type="dwc:institutional_code" xlink:type="simple">NCU MCP</named-content> 170704, <named-content xmlns:xlink="http://www.w3.org/1999/xlink" content-type="dwc:institutional_code" xlink:type="simple">NCU MCP</named-content> 170705, 3♂♂ (15.7 × 13.1 mm, 15.6 × 12.5 mm, 14.3 × 11.6 mm) and <named-content xmlns:xlink="http://www.w3.org/1999/xlink" content-type="dwc:institutional_code" xlink:type="simple">NCU MCP</named-content> 170703, <named-content xmlns:xlink="http://www.w3.org/1999/xlink" content-type="dwc:institutional_code" xlink:type="simple">NCU MCP</named-content> 170706, <named-content xmlns:xlink="http://www.w3.org/1999/xlink" content-type="dwc:institutional_code" xlink:type="simple">NCU MCP</named-content> 170707, 3♀♀ (21.4 × 17.1 mm, 20.8 × 16.8 mm, 19.0 × 15.6 mm), same data as holotype.</p></tp:treatment-sec><tp:treatment-sec sec-type="diagnosis" id="SECID0ETMAG"><title>Diagnosis.</title><p>Carapace trapezoidal, regions defined. External orbital angle triangular, postorbital cristae convex, postfrontal lobe prominent. Cervical groove indistinct, H-shaped groove conspicuous. Epibranchial tooth blunt, anterolateral margin lined with numerous granules. Third maxilliped exopod without flagellum. Adult male and female chelipeds slightly unequal. Ambulatory legs relatively slender. Male sterno-pleonal cavity deep, median longitudinal groove between sternites 7/8 long. Male pleon narrow triangular, telson triangular. Vulva small, ovate, located close to each other at anterior part of sternites 6, posterior margin not convex. <abbrev xmlns:xlink="http://www.w3.org/1999/xlink" xlink:title="male first gonopod" id="ABBRID0EZMAG" xlink:type="simple">G1</abbrev> slender, distal end tapering, distinctly bent. <abbrev xmlns:xlink="http://www.w3.org/1999/xlink" xlink:title="male second gonopod" id="ABBRID0E4MAG" xlink:type="simple">G2</abbrev> basal segment ovate, tip of terminal segment laterally flattened.</p></tp:treatment-sec><tp:treatment-sec sec-type="description" id="SECID0EBNAG"><title>Description.</title><p>Carapace width 1.25 × length (n = 7), regions defined; dorsal surface slightly convex (Figs <xref ref-type="fig" rid="F1">1A, B</xref>, <xref ref-type="fig" rid="F3">3A</xref>). External orbital angle triangular, separated from anterolateral margin by conspicuous notch (Figs <xref ref-type="fig" rid="F1">1A, C</xref>, <xref ref-type="fig" rid="F3">3A</xref>). Postorbital cristae gently convex, continuous to epibranchial tooth; postfrontal lobe prominent, separated medially by inverted Y-shaped groove (Figs <xref ref-type="fig" rid="F1">1A, B</xref>, <xref ref-type="fig" rid="F3">3A</xref>). Cervical groove indistinct; H-shaped gastro-cardiac groove distinct (Figs <xref ref-type="fig" rid="F1">1A, B</xref>, <xref ref-type="fig" rid="F3">3A</xref>). Epibranchial tooth blunt, rounded; anterolateral margin cristae, curved inward posteriorly, lined with approximately 15–17 fused granules; posterolateral surface slightly smooth, with some inconspicuous oblique striae, converging towards posterior carapace margin (Figs <xref ref-type="fig" rid="F1">1A, B</xref>, <xref ref-type="fig" rid="F3">3A</xref>). Orbits and eyes large; supraorbital margin ridged, infraorbital margin cristate, minutely granulated (Fig. <xref ref-type="fig" rid="F1">1C</xref>). Pterygostomial and sub-hepatic regions covered with dense round granules, sub-orbital region with sparse granules (Fig. <xref ref-type="fig" rid="F1">1C</xref>). Epistome posterior margin median lobe equilateral triangular, lateral margin with small projection (Fig. <xref ref-type="fig" rid="F1">1C</xref>).</p><fig id="F1" position="float" orientation="portrait"><object-id xmlns:xlink="http://www.w3.org/1999/xlink" content-type="doi" xlink:type="simple">10.3897/zookeys.1056.63755.figure1</object-id><object-id xmlns:xlink="http://www.w3.org/1999/xlink" content-type="arpha" xlink:type="simple">A54779D7-8FEC-59F3-B35F-B9281531E0D1</object-id><label>Figure 1.</label><caption><p><italic><tp:taxon-name><tp:taxon-name-part taxon-name-part-type="genus" reg="Aparapotamon">Aparapotamon</tp:taxon-name-part><tp:taxon-name-part taxon-name-part-type="species" reg="binchuanense">binchuanense</tp:taxon-name-part></tp:taxon-name></italic> sp. nov. Holotype male (17.1 × 13.6 mm) (<named-content xmlns:xlink="http://www.w3.org/1999/xlink" content-type="dwc:institutional_code" xlink:type="simple">NCU MCP</named-content> 170701). <bold>A</bold> overall habitus <bold>B</bold> dorsal view of carapace <bold>C</bold> frontal view of the cephalothorax. Scale bars: 1 cm.</p></caption><graphic xmlns:xlink="http://www.w3.org/1999/xlink" xlink:href="zookeys-1056-149-g001.jpg" position="float" orientation="portrait" xlink:type="simple" id="oo_579852.jpg"><uri content-type="original_file" xlink:type="simple">https://binary.pensoft.net/fig/579852</uri></graphic></fig><p>Third maxilliped exopod without flagellum, claviform, reaching proximal 1/3 of merus lateral margin (Figs <xref ref-type="fig" rid="F1">1C</xref>, <xref ref-type="fig" rid="F2">2B, E</xref>). Ischium about 1.3 times as long as broad, rectangular, with distinct longitudinal median sulcus (Fig. <xref ref-type="fig" rid="F2">2B, E</xref>). Merus about 1.4 times as broad as long, subquadrate, median slightly depressed (Figs <xref ref-type="fig" rid="F1">1C</xref>, <xref ref-type="fig" rid="F2">2B, E</xref>).</p><fig id="F2" position="float" orientation="portrait"><object-id xmlns:xlink="http://www.w3.org/1999/xlink" content-type="doi" xlink:type="simple">10.3897/zookeys.1056.63755.figure2</object-id><object-id xmlns:xlink="http://www.w3.org/1999/xlink" content-type="arpha" xlink:type="simple">6EFDA137-E219-53B4-B40C-5DBC37217302</object-id><label>Figure 2.</label><caption><p><italic><tp:taxon-name><tp:taxon-name-part taxon-name-part-type="genus" reg="Aparapotamon">Aparapotamon</tp:taxon-name-part><tp:taxon-name-part taxon-name-part-type="species" reg="binchuanense">binchuanense</tp:taxon-name-part></tp:taxon-name></italic> sp. nov. Holotype male (17.1 × 13.6 mm) (<named-content xmlns:xlink="http://www.w3.org/1999/xlink" content-type="dwc:institutional_code" xlink:type="simple">NCU MCP</named-content> 170701). <bold>A</bold> outer view of chelipeds <bold>B</bold> left third maxilliped <bold>C</bold> ventral view of anterior thoracic sternum and pleon <bold>D</bold> right fourth ambulatory leg <bold>E</bold> ventral view of anterior thoracic sternum and third maxilliped <bold>F</bold> ventral view of sterno-pleonal cavity with right <abbrev xmlns:xlink="http://www.w3.org/1999/xlink" xlink:title="male first gonopod" id="ABBRID0EYRAG" xlink:type="simple">G1</abbrev> in situ; arrow indicates pleonal locking tubercle. Scale bars: 2 mm (<bold>B</bold>); 5 mm (<bold>A, C–F</bold>).</p></caption><graphic xmlns:xlink="http://www.w3.org/1999/xlink" xlink:href="zookeys-1056-149-g002.jpg" position="float" orientation="portrait" xlink:type="simple" id="oo_579853.jpg"><uri content-type="original_file" xlink:type="simple">https://binary.pensoft.net/fig/579853</uri></graphic></fig><p>Chelipeds slightly unequal in both adult male and female, right cheliped larger (Fig. <xref ref-type="fig" rid="F2">2A</xref>). Palm of larger cheliped length 1.4 × height (n = 7); dactylus 0.7 × palm length (n = 7); dactylus as long as pollex (Figs <xref ref-type="fig" rid="F1">1A</xref>, <xref ref-type="fig" rid="F2">2A</xref>, <xref ref-type="fig" rid="F3">3A</xref>). Merus outer surface punctate; carpus surface covered with several prominent granules and sharp spine at inner-distal angle (Figs <xref ref-type="fig" rid="F1">1A</xref>, <xref ref-type="fig" rid="F3">3A</xref>). Occlusal margins of fingers of adult male with numerous sparse round blunt teeth, with narrow gap when fingers closed (Fig. <xref ref-type="fig" rid="F2">2A</xref>). Ambulatory legs very slender; second ambulatory legs longest; fourth ambulatory leg propodus 2.1 × as long as broad (n = 7), shorter than dactylus, which accompanied with several thorn-like spines (n = 7) (Figs <xref ref-type="fig" rid="F1">1A</xref>, <xref ref-type="fig" rid="F2">2D</xref>).</p><p>Male thoracic sternum punctate, formed by tidy depression; sternites 1–4 broad, sternites 1/2 completely continuous; suture 2/3 complete, transverse; suture 3/4 visible, mesially reaching distolateral part of sterno-pleonal cavity (Fig. <xref ref-type="fig" rid="F2">2E</xref>). Male sterno-pleonal cavity deep; median longitudinal groove between sternites 7/8 long; male pleonal locking tubercle inconspicuous, positioned medially on sternite 5 (Fig. <xref ref-type="fig" rid="F2">2F</xref>, arrow). Male pleon narrow triangular (Fig. <xref ref-type="fig" rid="F2">2C</xref>); telson triangular, apex rounded, width 1.3 × length in males (n = 4), 1.8 × in females (n = 3); somite 6 trapezoidal, width 2.5 × length in males (n = 4), 3.3 × in females (n = 3) (Figs <xref ref-type="fig" rid="F2">2C</xref>, <xref ref-type="fig" rid="F3">3B</xref>). Vulvae small, ovate, located close to each other at anterior part of sternites 6, pushing mesial portions of sutures 5/6 forward, deeper laterally, posterior margin not convex, the sternal vulvar cover triangular, positioned mesially (Fig. <xref ref-type="fig" rid="F3">3C</xref>).</p><fig id="F3" position="float" orientation="portrait"><object-id xmlns:xlink="http://www.w3.org/1999/xlink" content-type="doi" xlink:type="simple">10.3897/zookeys.1056.63755.figure3</object-id><object-id xmlns:xlink="http://www.w3.org/1999/xlink" content-type="arpha" xlink:type="simple">C93F100B-FBE1-5D68-9670-E01E728379F0</object-id><label>Figure 3.</label><caption><p><italic><tp:taxon-name><tp:taxon-name-part taxon-name-part-type="genus" reg="Aparapotamon">Aparapotamon</tp:taxon-name-part><tp:taxon-name-part taxon-name-part-type="species" reg="binchuanense">binchuanense</tp:taxon-name-part></tp:taxon-name></italic> sp. nov. Paratype female (21.4 × 17.1 mm) (<named-content xmlns:xlink="http://www.w3.org/1999/xlink" content-type="dwc:institutional_code" xlink:type="simple">NCU MCP</named-content> 170703) <bold>A</bold> overall habitus <bold>B</bold> ventral view of pleon <bold>C</bold> vulvae. Scale bars: 1 cm.</p></caption><graphic xmlns:xlink="http://www.w3.org/1999/xlink" xlink:href="zookeys-1056-149-g003.jpg" position="float" orientation="portrait" xlink:type="simple" id="oo_579854.jpg"><uri content-type="original_file" xlink:type="simple">https://binary.pensoft.net/fig/579854</uri></graphic></fig><p><abbrev xmlns:xlink="http://www.w3.org/1999/xlink" xlink:title="male first gonopod" id="ABBRID0EKVAG" xlink:type="simple">G1</abbrev> slender; terminal segment claviform, distal end tapering, distinctly bent, inner margin arc-shaped, outer margin straight, dorsal lobe barely visible in ventral view (Fig. <xref ref-type="fig" rid="F4">4A–D</xref>); tip reaching beyond pleonal locking tubercle but not exceed sternites 4/5 in situ (Fig. <xref ref-type="fig" rid="F2">2F</xref>); clear boundary between terminal segment and subterminal segment, latter length about 0.7 × length of terminal segment (Fig. <xref ref-type="fig" rid="F4">4A, C</xref>). <abbrev xmlns:xlink="http://www.w3.org/1999/xlink" xlink:title="male second gonopod" id="ABBRID0E1VAG" xlink:type="simple">G2</abbrev> basal segment ovate, about 1.5 × length of terminal segment, tip of terminal segment flat rather than sharp (Fig. <xref ref-type="fig" rid="F4">4E</xref>).</p><fig id="F4" position="float" orientation="portrait"><object-id xmlns:xlink="http://www.w3.org/1999/xlink" content-type="doi" xlink:type="simple">10.3897/zookeys.1056.63755.figure4</object-id><object-id xmlns:xlink="http://www.w3.org/1999/xlink" content-type="arpha" xlink:type="simple">A48F4756-07E1-593B-83C9-61426711E6E0</object-id><label>Figure 4.</label><caption><p><italic><tp:taxon-name><tp:taxon-name-part taxon-name-part-type="genus" reg="Aparapotamon">Aparapotamon</tp:taxon-name-part><tp:taxon-name-part taxon-name-part-type="species" reg="binchuanense">binchuanense</tp:taxon-name-part></tp:taxon-name></italic> sp. nov. Holotype male (17.1 × 13.6 mm) (<named-content xmlns:xlink="http://www.w3.org/1999/xlink" content-type="dwc:institutional_code" xlink:type="simple">NCU MCP</named-content> 170701) <bold>A</bold> ventral view of left <abbrev xmlns:xlink="http://www.w3.org/1999/xlink" xlink:title="male first gonopod" id="ABBRID0E3WAG" xlink:type="simple">G1</abbrev><bold>B</bold> ventral view of terminal segment of left <abbrev xmlns:xlink="http://www.w3.org/1999/xlink" xlink:title="male first gonopod" id="ABBRID0ECXAG" xlink:type="simple">G1</abbrev><bold>C</bold> dorsal view of left <abbrev xmlns:xlink="http://www.w3.org/1999/xlink" xlink:title="male first gonopod" id="ABBRID0EIXAG" xlink:type="simple">G1</abbrev><bold>D</bold> dorsal view of terminal segment of left <abbrev xmlns:xlink="http://www.w3.org/1999/xlink" xlink:title="male first gonopod" id="ABBRID0EOXAG" xlink:type="simple">G1</abbrev><bold>E</bold> ventral view of left <abbrev xmlns:xlink="http://www.w3.org/1999/xlink" xlink:title="male second gonopod" id="ABBRID0EUXAG" xlink:type="simple">G2</abbrev>. Scale bars: 1 mm.</p></caption><graphic xmlns:xlink="http://www.w3.org/1999/xlink" xlink:href="zookeys-1056-149-g004.jpg" position="float" orientation="portrait" xlink:type="simple" id="oo_579855.jpg"><uri content-type="original_file" xlink:type="simple">https://binary.pensoft.net/fig/579855</uri></graphic></fig></tp:treatment-sec><tp:treatment-sec sec-type="etymology" id="SECID0E4XAG"><title>Etymology.</title><p>The species is named after the type locality, Binchuan County, Dali Bai Autonomous Prefecture, Yunnan Province.</p></tp:treatment-sec><tp:treatment-sec sec-type="distribution" id="SECID0ECYAG"><title>Distribution.</title><p>The new species is presently known only from the type locality, Binchuan County, Dali Bai Autonomous Prefecture, Yunnan Province.</p></tp:treatment-sec><tp:treatment-sec sec-type="remarks" id="SECID0EHYAG"><title>Remarks.</title><p><italic><tp:taxon-name><tp:taxon-name-part taxon-name-part-type="genus" reg="Aparapotamon">Aparapotamon</tp:taxon-name-part><tp:taxon-name-part taxon-name-part-type="species" reg="binchuanense">binchuanense</tp:taxon-name-part></tp:taxon-name></italic> sp. nov. closely resembles congeners in general carapace morphology. However, <italic><tp:taxon-name><tp:taxon-name-part taxon-name-part-type="genus" reg="Aparapotamon">A.</tp:taxon-name-part><tp:taxon-name-part taxon-name-part-type="species" reg="binchuanense">binchuanense</tp:taxon-name-part></tp:taxon-name></italic> sp. nov. can be distinguished from other species by the terminal segment of <abbrev xmlns:xlink="http://www.w3.org/1999/xlink" xlink:title="male first gonopod" id="ABBRID0EDZAG" xlink:type="simple">G1</abbrev>, which is claviform, with distal end tapering and distinctly bent (Fig. <xref ref-type="fig" rid="F9">9A</xref>) [vs. terminal segment of <abbrev xmlns:xlink="http://www.w3.org/1999/xlink" xlink:title="male first gonopod" id="ABBRID0ELZAG" xlink:type="simple">G1</abbrev> disc-shaped, straight in <italic><tp:taxon-name><tp:taxon-name-part taxon-name-part-type="genus" reg="Aparapotamon">A.</tp:taxon-name-part><tp:taxon-name-part taxon-name-part-type="species" reg="inflomanum">inflomanum</tp:taxon-name-part></tp:taxon-name></italic> and <italic><tp:taxon-name><tp:taxon-name-part taxon-name-part-type="genus" reg="Aparapotamon">A.</tp:taxon-name-part><tp:taxon-name-part taxon-name-part-type="species" reg="molarum">molarum</tp:taxon-name-part></tp:taxon-name></italic> (Fig. <xref ref-type="fig" rid="F9">9C, D</xref>), terminal segment of <abbrev xmlns:xlink="http://www.w3.org/1999/xlink" xlink:title="male first gonopod" id="ABBRID0EJ1AG" xlink:type="simple">G1</abbrev> of <italic><tp:taxon-name><tp:taxon-name-part taxon-name-part-type="genus" reg="Aparapotamon">A.</tp:taxon-name-part><tp:taxon-name-part taxon-name-part-type="species" reg="emineoforaminum">emineoforaminum</tp:taxon-name-part></tp:taxon-name></italic> tapering distally but not bent (Fig. <xref ref-type="fig" rid="F9">9E</xref>), terminal segment of <abbrev xmlns:xlink="http://www.w3.org/1999/xlink" xlink:title="male first gonopod" id="ABBRID0E31AG" xlink:type="simple">G1</abbrev> arc-shaped in <italic><tp:taxon-name><tp:taxon-name-part taxon-name-part-type="genus" reg="Aparapotamon">A.</tp:taxon-name-part><tp:taxon-name-part taxon-name-part-type="species" reg="arcuatum">arcuatum</tp:taxon-name-part></tp:taxon-name></italic> and <italic><tp:taxon-name><tp:taxon-name-part taxon-name-part-type="genus" reg="Aparapotamon">A.</tp:taxon-name-part><tp:taxon-name-part taxon-name-part-type="species" reg="muliense">muliense</tp:taxon-name-part></tp:taxon-name></italic> (Fig. <xref ref-type="fig" rid="F9">9H, I</xref>), and terminal segment of <abbrev xmlns:xlink="http://www.w3.org/1999/xlink" xlink:title="male first gonopod" id="ABBRID0E12AG" xlink:type="simple">G1</abbrev> of <italic><tp:taxon-name><tp:taxon-name-part taxon-name-part-type="genus" reg="Aparapotamon">A.</tp:taxon-name-part><tp:taxon-name-part taxon-name-part-type="species" reg="tholosum">tholosum</tp:taxon-name-part></tp:taxon-name></italic>, <italic><tp:taxon-name><tp:taxon-name-part taxon-name-part-type="genus" reg="Aparapotamon">A.</tp:taxon-name-part><tp:taxon-name-part taxon-name-part-type="species" reg="protinum">protinum</tp:taxon-name-part></tp:taxon-name></italic>, <italic><tp:taxon-name><tp:taxon-name-part taxon-name-part-type="genus" reg="Aparapotamon">A.</tp:taxon-name-part><tp:taxon-name-part taxon-name-part-type="species" reg="grahami">grahami</tp:taxon-name-part></tp:taxon-name></italic>, <italic><tp:taxon-name><tp:taxon-name-part taxon-name-part-type="genus" reg="Aparapotamon">A.</tp:taxon-name-part><tp:taxon-name-part taxon-name-part-type="species" reg="huiliense">huiliense</tp:taxon-name-part></tp:taxon-name></italic>, <italic><tp:taxon-name><tp:taxon-name-part taxon-name-part-type="genus" reg="Aparapotamon">A.</tp:taxon-name-part><tp:taxon-name-part taxon-name-part-type="species" reg="similium">similium</tp:taxon-name-part></tp:taxon-name></italic> and <italic><tp:taxon-name><tp:taxon-name-part taxon-name-part-type="genus" reg="Aparapotamon">A.</tp:taxon-name-part><tp:taxon-name-part taxon-name-part-type="species" reg="gracilipedum">gracilipedum</tp:taxon-name-part></tp:taxon-name></italic> claviform, not bent (Fig. <xref ref-type="fig" rid="F9">9F, G, J-M</xref>)]. In addition, in <italic><tp:taxon-name><tp:taxon-name-part taxon-name-part-type="genus" reg="Aparapotamon">A.</tp:taxon-name-part><tp:taxon-name-part taxon-name-part-type="species" reg="binchuanense">binchuanense</tp:taxon-name-part></tp:taxon-name></italic> sp. nov., the pterygostomial region is densely covered with round granules, while in the sub-orbital region the granules are sparse.</p><p>(Fig. <xref ref-type="fig" rid="F1">1C</xref>). This character can also distinguish <italic><tp:taxon-name><tp:taxon-name-part taxon-name-part-type="genus" reg="Aparapotamon">A.</tp:taxon-name-part><tp:taxon-name-part taxon-name-part-type="species" reg="binchuanense">binchuanense</tp:taxon-name-part></tp:taxon-name></italic> sp. nov. from congeners. For detailed differences between this new species and congeners, see Table <xref ref-type="table" rid="T2">2</xref>.</p></tp:treatment-sec><tp:treatment-sec><!--Section generated to contain objects referenced in tp:taxon-treatment.--><fig id="F9" position="float" orientation="portrait"><object-id xmlns:xlink="http://www.w3.org/1999/xlink" content-type="doi" xlink:type="simple">10.3897/zookeys.1056.63755.figure9</object-id><object-id xmlns:xlink="http://www.w3.org/1999/xlink" content-type="arpha" xlink:type="simple">5DED82A6-44DB-5FF6-9B4C-F9C561D97A4F</object-id><label>Figure 9.</label><caption><p>Left G1s. <bold>A</bold><italic><tp:taxon-name><tp:taxon-name-part taxon-name-part-type="genus" reg="Aparapotamon">Aparapotamon</tp:taxon-name-part><tp:taxon-name-part taxon-name-part-type="species" reg="binchuanense">binchuanense</tp:taxon-name-part></tp:taxon-name></italic> sp. nov. <named-content xmlns:xlink="http://www.w3.org/1999/xlink" content-type="dwc:institutional_code" xlink:type="simple">NCU MCP</named-content> 170701 <bold>B</bold><italic><tp:taxon-name><tp:taxon-name-part taxon-name-part-type="genus" reg="Aparapotamon">Aparapotamon</tp:taxon-name-part><tp:taxon-name-part taxon-name-part-type="species" reg="huizeense">huizeense</tp:taxon-name-part></tp:taxon-name></italic> sp. nov. <named-content xmlns:xlink="http://www.w3.org/1999/xlink" content-type="dwc:institutional_code" xlink:type="simple">NCU MCP</named-content> 179801 <bold>C</bold><italic><tp:taxon-name><tp:taxon-name-part taxon-name-part-type="genus" reg="Aparapotamon">Aparapotamon</tp:taxon-name-part><tp:taxon-name-part taxon-name-part-type="species" reg="inflomanum">inflomanum</tp:taxon-name-part></tp:taxon-name></italic> (Dai &amp; Chen, 1985), IZCAS CB 05096 <bold>D</bold><italic><tp:taxon-name><tp:taxon-name-part taxon-name-part-type="genus" reg="Aparapotamon">Aparapotamon</tp:taxon-name-part><tp:taxon-name-part taxon-name-part-type="species" reg="molarum">molarum</tp:taxon-name-part></tp:taxon-name></italic> (Dai &amp; Chen, 1985), <named-content xmlns:xlink="http://www.w3.org/1999/xlink" content-type="dwc:institutional_code" xlink:type="simple">CAS CB</named-content> 05094 <bold>E</bold><italic><tp:taxon-name><tp:taxon-name-part taxon-name-part-type="genus" reg="Aparapotamon">Aparapotamon</tp:taxon-name-part><tp:taxon-name-part taxon-name-part-type="species" reg="emineoforaminum">emineoforaminum</tp:taxon-name-part></tp:taxon-name></italic> (Dai &amp; Chen, 1985), <named-content xmlns:xlink="http://www.w3.org/1999/xlink" content-type="dwc:institutional_code" xlink:type="simple">CAS CB</named-content> 05090 <bold>F</bold><italic><tp:taxon-name><tp:taxon-name-part taxon-name-part-type="genus" reg="Aparapotamon">Aparapotamon</tp:taxon-name-part><tp:taxon-name-part taxon-name-part-type="species" reg="tholosum">tholosum</tp:taxon-name-part></tp:taxon-name></italic> (Dai &amp; Chen, 1985), <named-content xmlns:xlink="http://www.w3.org/1999/xlink" content-type="dwc:institutional_code" xlink:type="simple">CAS CB</named-content> 05092 <bold>G</bold><italic><tp:taxon-name><tp:taxon-name-part taxon-name-part-type="genus" reg="Aparapotamon">Aparapotamon</tp:taxon-name-part><tp:taxon-name-part taxon-name-part-type="species" reg="protinum">protinum</tp:taxon-name-part></tp:taxon-name></italic> (Dai &amp; Chen, 1985), <named-content xmlns:xlink="http://www.w3.org/1999/xlink" content-type="dwc:institutional_code" xlink:type="simple">CAS CB</named-content> 05093 <bold>H</bold><italic><tp:taxon-name><tp:taxon-name-part taxon-name-part-type="genus" reg="Aparapotamon">Aparapotamon</tp:taxon-name-part><tp:taxon-name-part taxon-name-part-type="species" reg="arcuatum">arcuatum</tp:taxon-name-part></tp:taxon-name></italic> (Dai &amp; Chen, 1985), <named-content xmlns:xlink="http://www.w3.org/1999/xlink" content-type="dwc:institutional_code" xlink:type="simple">CAS CB</named-content> 05091 <bold>I</bold><italic><tp:taxon-name><tp:taxon-name-part taxon-name-part-type="genus" reg="Aparapotamon">Aparapotamon</tp:taxon-name-part><tp:taxon-name-part taxon-name-part-type="species" reg="muliense">muliense</tp:taxon-name-part></tp:taxon-name></italic> (Dai &amp; Chen, 1990), <named-content xmlns:xlink="http://www.w3.org/1999/xlink" content-type="dwc:institutional_code" xlink:type="simple">CAS CB</named-content> 05088 <bold>J</bold><italic><tp:taxon-name><tp:taxon-name-part taxon-name-part-type="genus" reg="Aparapotamon">Aparapotamon</tp:taxon-name-part><tp:taxon-name-part taxon-name-part-type="species" reg="grahami">grahami</tp:taxon-name-part></tp:taxon-name></italic> (Rathbun, 1929), <named-content xmlns:xlink="http://www.w3.org/1999/xlink" content-type="dwc:institutional_code" xlink:type="simple">CAS CB</named-content> 00142 <bold>K</bold><italic><tp:taxon-name><tp:taxon-name-part taxon-name-part-type="genus" reg="Aparapotamon">Aparapotamon</tp:taxon-name-part><tp:taxon-name-part taxon-name-part-type="species" reg="huiliense">huiliense</tp:taxon-name-part></tp:taxon-name></italic> (Dai &amp; Chen, 1985), <named-content xmlns:xlink="http://www.w3.org/1999/xlink" content-type="dwc:institutional_code" xlink:type="simple">CAS CB</named-content> 05089 <bold>L</bold><italic><tp:taxon-name><tp:taxon-name-part taxon-name-part-type="genus" reg="Aparapotamon">Aparapotamon</tp:taxon-name-part><tp:taxon-name-part taxon-name-part-type="species" reg="similium">similium</tp:taxon-name-part></tp:taxon-name></italic> (Dai &amp; Chen, 1985), <named-content xmlns:xlink="http://www.w3.org/1999/xlink" content-type="dwc:institutional_code" xlink:type="simple">CAS CB</named-content> 05095 <bold>M</bold><italic><tp:taxon-name><tp:taxon-name-part taxon-name-part-type="genus" reg="Aparapotamon">Aparapotamon</tp:taxon-name-part><tp:taxon-name-part taxon-name-part-type="species" reg="gracilipedum">gracilipedum</tp:taxon-name-part></tp:taxon-name></italic> (Chen &amp; Chang, 1982), <named-content xmlns:xlink="http://www.w3.org/1999/xlink" content-type="dwc:institutional_code" xlink:type="simple">CAS CB</named-content> 05148.</p></caption><graphic xmlns:xlink="http://www.w3.org/1999/xlink" xlink:href="zookeys-1056-149-g009.jpg" position="float" orientation="portrait" xlink:type="simple" id="oo_579860.jpg"><uri content-type="original_file" xlink:type="simple">https://binary.pensoft.net/fig/579860</uri></graphic></fig><table-wrap id="T2" position="float" orientation="portrait"><label>Table 2.</label><caption><p>Morphological differences among species of <italic><tp:taxon-name><tp:taxon-name-part taxon-name-part-type="genus" reg="Aparapotamon">Aparapotamon</tp:taxon-name-part></tp:taxon-name></italic>.</p></caption><table id="TID0EDAAI" rules="all"><tbody><tr><th rowspan="1" colspan="1">Species/characters</th><th rowspan="1" colspan="1">Epibranchial tooth</th><th rowspan="1" colspan="1">Pterygostomial and sub-hepatic regions</th><th rowspan="1" colspan="1">Sub-orbital region</th><th rowspan="1" colspan="1"><abbrev xmlns:xlink="http://www.w3.org/1999/xlink" xlink:title="male first gonopod" id="ABBRID0E4ZBG" xlink:type="simple">G1</abbrev> in situ</th><th rowspan="1" colspan="1">Terminal segment of <abbrev xmlns:xlink="http://www.w3.org/1999/xlink" xlink:title="male first gonopod" id="ABBRID0EF1BG" xlink:type="simple">G1</abbrev></th><th rowspan="1" colspan="1">Vulva</th></tr><tr><td rowspan="1" colspan="1"><italic><tp:taxon-name><tp:taxon-name-part taxon-name-part-type="genus" reg="Aparapotamon">A.</tp:taxon-name-part><tp:taxon-name-part taxon-name-part-type="species" reg="binchuanense">binchuanense</tp:taxon-name-part></tp:taxon-name></italic> sp. nov.</td><td rowspan="1" colspan="1">Blunt (Fig. <xref ref-type="fig" rid="F1">1A</xref>)</td><td rowspan="1" colspan="1">Densely covered with round granules (Fig. <xref ref-type="fig" rid="F1">1C</xref>)</td><td rowspan="1" colspan="1">Sparely covered with round granules (Fig. <xref ref-type="fig" rid="F1">1C</xref>)</td><td rowspan="1" colspan="1">Exceeding pleonal locking tubercle but not suture 4/5 (Fig. <xref ref-type="fig" rid="F2">2F</xref>)</td><td rowspan="1" colspan="1">Slender, distal end tapering, distinctly bent (Fig. <xref ref-type="fig" rid="F9">9A</xref>)</td><td rowspan="1" colspan="1">Ovate, posterior margin not convex (Fig. <xref ref-type="fig" rid="F3">3C</xref>)</td></tr><tr><td rowspan="1" colspan="1"><italic><tp:taxon-name><tp:taxon-name-part taxon-name-part-type="genus" reg="Aparapotamon">A.</tp:taxon-name-part><tp:taxon-name-part taxon-name-part-type="species" reg="huizeense">huizeense</tp:taxon-name-part></tp:taxon-name></italic> sp. nov.</td><td rowspan="1" colspan="1">Sharp (Fig. <xref ref-type="fig" rid="F5">5A</xref>)</td><td rowspan="1" colspan="1">Sparely covered with round granules (Fig. <xref ref-type="fig" rid="F5">5C</xref>)</td><td rowspan="1" colspan="1">Smooth (Fig. <xref ref-type="fig" rid="F5">5C</xref>)</td><td rowspan="1" colspan="1">Exceeding suture 4/5 (Fig. <xref ref-type="fig" rid="F6">6F</xref>)</td><td rowspan="1" colspan="1">Very slender, distal end slightly bent, dorsal lobe well developed inward (Fig. <xref ref-type="fig" rid="F9">9B</xref>)</td><td rowspan="1" colspan="1">Ovate, posterior margin distinctly convex (Fig. <xref ref-type="fig" rid="F7">7C</xref>)</td></tr><tr><td rowspan="1" colspan="1"><italic><tp:taxon-name><tp:taxon-name-part taxon-name-part-type="genus" reg="Aparapotamon">A.</tp:taxon-name-part><tp:taxon-name-part taxon-name-part-type="species" reg="inflomanum">inflomanum</tp:taxon-name-part></tp:taxon-name></italic> (cf. <xref ref-type="bibr" rid="B7">Dai 1999</xref>: fig. 196)</td><td rowspan="1" colspan="1">Blunt</td><td rowspan="1" colspan="1">Smooth</td><td rowspan="1" colspan="1">Smooth</td><td rowspan="1" colspan="1">Reaching suture 4/5</td><td rowspan="1" colspan="1">Slender, distal end disc-shaped (Fig. <xref ref-type="fig" rid="F9">9C</xref>)</td><td rowspan="1" colspan="1">Ovate, posterior margin not convex</td></tr><tr><td rowspan="1" colspan="1"><italic><tp:taxon-name><tp:taxon-name-part taxon-name-part-type="genus" reg="Aparapotamon">A.</tp:taxon-name-part><tp:taxon-name-part taxon-name-part-type="species" reg="molarum">molarum</tp:taxon-name-part></tp:taxon-name></italic> (cf. <xref ref-type="bibr" rid="B7">Dai 1999</xref>: fig. 195)</td><td rowspan="1" colspan="1">Blunt</td><td rowspan="1" colspan="1">Smooth</td><td rowspan="1" colspan="1">Smooth</td><td rowspan="1" colspan="1">Exceeding suture 4/5</td><td rowspan="1" colspan="1">Slender, distal end disc-shaped (Fig. <xref ref-type="fig" rid="F9">9D</xref>)</td><td rowspan="1" colspan="1">Transversely ovate, posterior margin not convex</td></tr><tr><td rowspan="1" colspan="1"><italic><tp:taxon-name><tp:taxon-name-part taxon-name-part-type="genus" reg="Aparapotamon">A.</tp:taxon-name-part><tp:taxon-name-part taxon-name-part-type="species" reg="emineoforaminum">emineoforaminum</tp:taxon-name-part></tp:taxon-name></italic> (cf. <xref ref-type="bibr" rid="B7">Dai 1999</xref>: fig. 197)</td><td rowspan="1" colspan="1">Blunt</td><td rowspan="1" colspan="1">Densely covered with round granules</td><td rowspan="1" colspan="1">Smooth</td><td rowspan="1" colspan="1">Exceeding suture 4/5</td><td rowspan="1" colspan="1">Very slender, tapering distally (Fig. <xref ref-type="fig" rid="F9">9E</xref>)</td><td rowspan="1" colspan="1">Ovate, posterior margin distinctly convex</td></tr><tr><td rowspan="1" colspan="1"><italic><tp:taxon-name><tp:taxon-name-part taxon-name-part-type="genus" reg="Aparapotamon">A.</tp:taxon-name-part><tp:taxon-name-part taxon-name-part-type="species" reg="tholosum">tholosum</tp:taxon-name-part></tp:taxon-name></italic> (cf. <xref ref-type="bibr" rid="B7">Dai 1999</xref>: fig. 194)</td><td rowspan="1" colspan="1">Sharp</td><td rowspan="1" colspan="1">Densely covered with round granules</td><td rowspan="1" colspan="1">Smooth</td><td rowspan="1" colspan="1">Exceeding pleonal locking tubercle but not suture 4/5</td><td rowspan="1" colspan="1">Slender, dorsal lobe well developed upwards (Fig. <xref ref-type="fig" rid="F9">9F</xref>)</td><td rowspan="1" colspan="1">Transversely ovate, posterior margin distinctly convex</td></tr><tr><td rowspan="1" colspan="1"><italic><tp:taxon-name><tp:taxon-name-part taxon-name-part-type="genus" reg="Aparapotamon">A.</tp:taxon-name-part><tp:taxon-name-part taxon-name-part-type="species" reg="protinum">protinum</tp:taxon-name-part></tp:taxon-name></italic> (cf. <xref ref-type="bibr" rid="B7">Dai 1999</xref>: fig. 193)</td><td rowspan="1" colspan="1">Sharp</td><td rowspan="1" colspan="1">Densely covered with round granules</td><td rowspan="1" colspan="1">Smooth</td><td rowspan="1" colspan="1">Exceeding pleonal locking tubercle but not suture 4/5</td><td rowspan="1" colspan="1">Slender, dorsal lobe slightly developed upwards (Fig. <xref ref-type="fig" rid="F9">9G</xref>)</td><td rowspan="1" colspan="1">Transversely ovate, posterior margin arching to form semicircular structure</td></tr><tr><td rowspan="1" colspan="1"><italic><tp:taxon-name><tp:taxon-name-part taxon-name-part-type="genus" reg="Aparapotamon">A.</tp:taxon-name-part><tp:taxon-name-part taxon-name-part-type="species" reg="arcuatum">arcuatum</tp:taxon-name-part></tp:taxon-name></italic> (cf. <xref ref-type="bibr" rid="B7">Dai 1999</xref>: fig. 191)</td><td rowspan="1" colspan="1">Blunt</td><td rowspan="1" colspan="1">Sparely covered with round granules</td><td rowspan="1" colspan="1">Smooth</td><td rowspan="1" colspan="1">Exceeding pleonal locking tubercle but not suture 4/5</td><td rowspan="1" colspan="1">Slender, arc-shaped, dorsal lobe slightly developed upwards (Fig. <xref ref-type="fig" rid="F9">9H</xref>)</td><td rowspan="1" colspan="1">Transversely ovate, posterior margin not convex</td></tr><tr><td rowspan="1" colspan="1"><italic><tp:taxon-name><tp:taxon-name-part taxon-name-part-type="genus" reg="Aparapotamon">A.</tp:taxon-name-part><tp:taxon-name-part taxon-name-part-type="species" reg="muliense">muliense</tp:taxon-name-part></tp:taxon-name></italic> (cf. <xref ref-type="bibr" rid="B7">Dai 1999</xref>: fig. 192)</td><td rowspan="1" colspan="1">Blunt</td><td rowspan="1" colspan="1">Sparely covered with round granules</td><td rowspan="1" colspan="1">Smooth</td><td rowspan="1" colspan="1">Exceeding pleonal locking tubercle but not suture 4/5</td><td rowspan="1" colspan="1">Slender, arc-shaped, dorsal lobe well developed upwards (Fig. <xref ref-type="fig" rid="F9">9I</xref>)</td><td rowspan="1" colspan="1">Transversely ovate, posterior margin distinctly convex</td></tr><tr><td rowspan="1" colspan="1"><italic><tp:taxon-name><tp:taxon-name-part taxon-name-part-type="genus" reg="Aparapotamon">A.</tp:taxon-name-part><tp:taxon-name-part taxon-name-part-type="species" reg="grahami">grahami</tp:taxon-name-part></tp:taxon-name></italic> (cf. <xref ref-type="bibr" rid="B7">Dai 1999</xref>: fig. 187)</td><td rowspan="1" colspan="1">Sharp</td><td rowspan="1" colspan="1">Sparely covered with round granules</td><td rowspan="1" colspan="1">Smooth</td><td rowspan="1" colspan="1">Reaching pleonal locking tubercle</td><td rowspan="1" colspan="1">Slender, dorsal lobe variably developed inwards (Fig. <xref ref-type="fig" rid="F9">9J</xref>)</td><td rowspan="1" colspan="1">Ovate, posterior margin slightly convex</td></tr><tr><td rowspan="1" colspan="1"><italic><tp:taxon-name><tp:taxon-name-part taxon-name-part-type="genus" reg="Aparapotamon">A.</tp:taxon-name-part><tp:taxon-name-part taxon-name-part-type="species" reg="huiliense">huiliense</tp:taxon-name-part></tp:taxon-name></italic> (cf. <xref ref-type="bibr" rid="B7">Dai 1999</xref>: fig. 189)</td><td rowspan="1" colspan="1">Sharp</td><td rowspan="1" colspan="1">Sparely covered with round granules</td><td rowspan="1" colspan="1">Smooth</td><td rowspan="1" colspan="1">Exceeding pleonal locking tubercle but not suture 4/5</td><td rowspan="1" colspan="1">Slender, dorsal lobe roundly developed (Fig. <xref ref-type="fig" rid="F9">9K</xref>)</td><td rowspan="1" colspan="1">Transversely ovate, posterior margin slightly convex</td></tr><tr><td rowspan="1" colspan="1"><italic><tp:taxon-name><tp:taxon-name-part taxon-name-part-type="genus" reg="Aparapotamon">A.</tp:taxon-name-part><tp:taxon-name-part taxon-name-part-type="species" reg="similium">similium</tp:taxon-name-part></tp:taxon-name></italic> (cf. <xref ref-type="bibr" rid="B7">Dai 1999</xref>: fig. 188)</td><td rowspan="1" colspan="1">Blunt</td><td rowspan="1" colspan="1">Densely covered with round granules</td><td rowspan="1" colspan="1">Sparely covered with round granules</td><td rowspan="1" colspan="1">Exceeding pleonal locking tubercle but not suture 4/5</td><td rowspan="1" colspan="1">Slender, dorsal lobe slightly developed inwards, tapering distally (Fig. <xref ref-type="fig" rid="F9">9L</xref>)</td><td rowspan="1" colspan="1">Transversely ovate, posterior margin distinctly convex</td></tr><tr><td rowspan="1" colspan="1"><italic><tp:taxon-name><tp:taxon-name-part taxon-name-part-type="genus" reg="Aparapotamon">A.</tp:taxon-name-part><tp:taxon-name-part taxon-name-part-type="species" reg="gracilipedum">gracilipedum</tp:taxon-name-part></tp:taxon-name></italic> (cf. <xref ref-type="bibr" rid="B7">Dai 1999</xref>: fig. 190)</td><td rowspan="1" colspan="1">Sharp</td><td rowspan="1" colspan="1">Densely covered with round granules</td><td rowspan="1" colspan="1">Sparely covered with round granules</td><td rowspan="1" colspan="1">Exceeding pleonal locking tubercle but not suture 4/5</td><td rowspan="1" colspan="1">Slender, dorsal lobe slightly developed inwards, distal end blunt (Fig. <xref ref-type="fig" rid="F9">9M</xref>)</td><td rowspan="1" colspan="1">Ovate, posterior margin slightly convex</td></tr></tbody></table></table-wrap><fig id="F5" position="float" orientation="portrait"><object-id xmlns:xlink="http://www.w3.org/1999/xlink" content-type="doi" xlink:type="simple">10.3897/zookeys.1056.63755.figure5</object-id><object-id xmlns:xlink="http://www.w3.org/1999/xlink" content-type="arpha" xlink:type="simple">CE1939C9-E4C3-5DC0-9AF8-8845DD64FB36</object-id><label>Figure 5.</label><caption><p><italic><tp:taxon-name><tp:taxon-name-part taxon-name-part-type="genus" reg="Aparapotamon">Aparapotamon</tp:taxon-name-part><tp:taxon-name-part taxon-name-part-type="species" reg="huizeense">huizeense</tp:taxon-name-part></tp:taxon-name></italic> sp. nov. Holotype male (25.9 × 21.2 mm) (<named-content xmlns:xlink="http://www.w3.org/1999/xlink" content-type="dwc:institutional_code" xlink:type="simple">NCU MCP</named-content> 179801) <bold>A</bold> overall habitus <bold>B</bold> dorsal view of carapace <bold>C</bold> frontal view of cephalothorax. Scale bars: 1 cm.</p></caption><graphic xmlns:xlink="http://www.w3.org/1999/xlink" xlink:href="zookeys-1056-149-g005.jpg" position="float" orientation="portrait" xlink:type="simple" id="oo_579856.jpg"><uri content-type="original_file" xlink:type="simple">https://binary.pensoft.net/fig/579856</uri></graphic></fig><fig id="F6" position="float" orientation="portrait"><object-id xmlns:xlink="http://www.w3.org/1999/xlink" content-type="doi" xlink:type="simple">10.3897/zookeys.1056.63755.figure6</object-id><object-id xmlns:xlink="http://www.w3.org/1999/xlink" content-type="arpha" xlink:type="simple">E4F828F9-0AAE-5A43-8B39-42C2D114E457</object-id><label>Figure 6.</label><caption><p><italic><tp:taxon-name><tp:taxon-name-part taxon-name-part-type="genus" reg="Aparapotamon">Aparapotamon</tp:taxon-name-part><tp:taxon-name-part taxon-name-part-type="species" reg="huizeense">huizeense</tp:taxon-name-part></tp:taxon-name></italic> sp. nov. Holotype male (25.9 × 21.2 mm) (<named-content xmlns:xlink="http://www.w3.org/1999/xlink" content-type="dwc:institutional_code" xlink:type="simple">NCU MCP</named-content> 179801) <bold>A</bold> outer view of right cheliped <bold>B</bold> left third maxilliped <bold>C</bold> ventral view of pleon <bold>D</bold> right fourth ambulatory leg <bold>E</bold> ventral view of anterior thoracic sternum and telson <bold>F</bold> ventral view of sterno-pleonal cavity with right <abbrev xmlns:xlink="http://www.w3.org/1999/xlink" xlink:title="male first gonopod" id="ABBRID0E5HBG" xlink:type="simple">G1</abbrev> in situ; arrow indicates pleonal locking tubercle. Scale bars: 2 mm (<bold>B</bold>); 5 mm (<bold>A, C–F</bold>).</p></caption><graphic xmlns:xlink="http://www.w3.org/1999/xlink" xlink:href="zookeys-1056-149-g006.jpg" position="float" orientation="portrait" xlink:type="simple" id="oo_579857.jpg"><uri content-type="original_file" xlink:type="simple">https://binary.pensoft.net/fig/579857</uri></graphic></fig><fig id="F7" position="float" orientation="portrait"><object-id xmlns:xlink="http://www.w3.org/1999/xlink" content-type="doi" xlink:type="simple">10.3897/zookeys.1056.63755.figure7</object-id><object-id xmlns:xlink="http://www.w3.org/1999/xlink" content-type="arpha" xlink:type="simple">57646B57-A5AA-585D-BD00-0F63C108F35C</object-id><label>Figure 7.</label><caption><p><italic><tp:taxon-name><tp:taxon-name-part taxon-name-part-type="genus" reg="Aparapotamon">Aparapotamon</tp:taxon-name-part><tp:taxon-name-part taxon-name-part-type="species" reg="huizeense">huizeense</tp:taxon-name-part></tp:taxon-name></italic> sp. nov. Paratype female (31.0 × 24.8 mm) (<named-content xmlns:xlink="http://www.w3.org/1999/xlink" content-type="dwc:institutional_code" xlink:type="simple">NCU MCP</named-content> 179803) <bold>A</bold> overall habitus <bold>B</bold> ventral view of pleon <bold>C</bold> vulvae. Scale bars: 10 mm.</p></caption><graphic xmlns:xlink="http://www.w3.org/1999/xlink" xlink:href="zookeys-1056-149-g007.jpg" position="float" orientation="portrait" xlink:type="simple" id="oo_579858.jpg"><uri content-type="original_file" xlink:type="simple">https://binary.pensoft.net/fig/579858</uri></graphic></fig></tp:treatment-sec><ref-list><ref id="B7"><mixed-citation xmlns:xlink="http://www.w3.org/1999/xlink" xlink:type="simple"><person-group><name name-style="western"><surname>Dai</surname><given-names>AY</given-names></name></person-group> (<year>1999</year>) <source>Fauna Sinica (<tp:taxon-name><tp:taxon-name-part taxon-name-part-type="phylum">Arthropoda</tp:taxon-name-part></tp:taxon-name>. <tp:taxon-name><tp:taxon-name-part taxon-name-part-type="subphylum">Crustacea</tp:taxon-name-part></tp:taxon-name>. <tp:taxon-name><tp:taxon-name-part taxon-name-part-type="class">Malacostraca</tp:taxon-name-part></tp:taxon-name>. <tp:taxon-name><tp:taxon-name-part taxon-name-part-type="order">Decapoda</tp:taxon-name-part></tp:taxon-name>. Parathelphusicae. <tp:taxon-name><tp:taxon-name-part taxon-name-part-type="family">Potamidae</tp:taxon-name-part></tp:taxon-name>).</source><publisher-name>Science Press</publisher-name>, <publisher-loc>Beijing</publisher-loc>, <size units="page">501 pp</size>. [In Chinese with English summary]</mixed-citation></ref></ref-list></tp:taxon-treatment>
