# Supplementary material for: Two new species of freshwater crab of the genus Aparapotamon Dai & Chen, 1985 (Crustacea, Brachyura, Potamidae) from Yunnan, China
Source: Zookeys. 2021 Aug 20;1056:149–71. doi: 10.3897/zookeys.1056.63755 (PMC8397694; doi:10.3897/zookeys.1056.63755)
Supplement: XML Treatment for Aparapotamon huizeense [file zookeys.1056.63755-treatment3.xml]

<!DOCTYPE tp:taxon-treatment
  PUBLIC "-//TaxonX//DTD Taxonomic Treatment Publishing DTD v0 20100105//EN" "tax-treatment-NSO.dtd">
<tp:taxon-treatment xmlns:tp="http://www.plazi.org/taxpub"><tp:treatment-meta><kwd-group><label>Taxon classification</label><kwd><named-content xmlns:xlink="http://www.w3.org/1999/xlink" content-type="kingdom">Animalia</named-content></kwd><kwd><named-content xmlns:xlink="http://www.w3.org/1999/xlink" content-type="order">Decapoda</named-content></kwd><kwd><named-content xmlns:xlink="http://www.w3.org/1999/xlink" content-type="family">Potamidae</named-content></kwd></kwd-group><mixed-citation publication-type="journal"><person-group><name><surname>Tan</surname><given-names>Qi-Hong</given-names></name><name><surname>Zhou</surname><given-names>Xiao-Juan</given-names></name><name><surname>Zou</surname><given-names>Jie-Xin</given-names></name></person-group><article-title>Two new species of freshwater crab of the genus <italic><tp:taxon-name><tp:taxon-name-part taxon-name-part-type="genus" reg="Aparapotamon">Aparapotamon</tp:taxon-name-part></tp:taxon-name></italic> Dai &amp; Chen, 1985 (<tp:taxon-name><tp:taxon-name-part taxon-name-part-type="subphylum">Crustacea</tp:taxon-name-part></tp:taxon-name>, <tp:taxon-name><tp:taxon-name-part taxon-name-part-type="infraorder">Brachyura</tp:taxon-name-part></tp:taxon-name>, <tp:taxon-name><tp:taxon-name-part taxon-name-part-type="family">Potamidae</tp:taxon-name-part></tp:taxon-name>) from Yunnan, China</article-title><source>Zookeys</source><day>20</day><month>8</month><year>2021</year><volume>1056</volume><fpage>149</fpage><lpage>171</lpage><pub-id pub-id-type="doi">10.3897/zookeys.1056.63755</pub-id></mixed-citation></tp:treatment-meta><tp:nomenclature><tp:taxon-name>
                <object-id xmlns:xlink="http://www.w3.org/1999/xlink" content-type="arpha" xlink:type="simple">C5D7F5FB-EA18-5276-886B-2EABADE20A52</object-id>
                <tp:taxon-name-part taxon-name-part-type="genus" reg="Aparapotamon">Aparapotamon</tp:taxon-name-part>
                <tp:taxon-name-part taxon-name-part-type="species" reg="huizeense">huizeense</tp:taxon-name-part>
                <object-id xmlns:xlink="http://www.w3.org/1999/xlink" content-type="zoobank" xlink:type="simple">http://zoobank.org/9b44a1c4-162b-4db0-be6c-dce5124412b0</object-id>
              </tp:taxon-name><tp:taxon-status xmlns:xlink="http://www.w3.org/1999/xlink" xlink:type="simple">sp. nov.</tp:taxon-status><xref ref-type="fig" rid="F5">Figures 5</xref><xref ref-type="fig" rid="F6">, 6</xref><xref ref-type="fig" rid="F7">, 7</xref><xref ref-type="fig" rid="F8">, 8</xref></tp:nomenclature><tp:treatment-sec sec-type="material" id="SECID0E3ABG"><title>Material examined.</title><p><bold><italic>Holotype</italic></bold>: <named-content xmlns:xlink="http://www.w3.org/1999/xlink" content-type="dwc:institutional_code" xlink:type="simple">NCU MCP</named-content> 179801, 1♂ (25.9 × 21.2 mm), China, Yunnan Province, Qujing City, Huize County, Nagu Town, Zebu Village, <named-content xmlns:xlink="http://www.w3.org/1999/xlink" content-type="dwc:verbatimCoordinates" xlink:type="simple"><named-content content-type="geo-json" specific-use="{&#34;type&#34;:&#34;Point&#34;,&#34;coordinates&#34;:[103.173611,26.511389]}" id="NCID0EPBBG" xlink:type="simple">26°30'41"N, 103°10'25"E</named-content></named-content>, alt. 1954 m, 25 Aug 2011, Yue Huang leg. <bold><italic>Paratypes</italic></bold>: <named-content xmlns:xlink="http://www.w3.org/1999/xlink" content-type="dwc:institutional_code" xlink:type="simple">NCU MCP</named-content> 179802, 1♂ (26.9 × 21.9 mm) and <named-content xmlns:xlink="http://www.w3.org/1999/xlink" content-type="dwc:institutional_code" xlink:type="simple">NCU MCP</named-content> 179803–179808, 6♀♀ (31.0 × 24.8 mm, 30.7 × 23.6 mm, 27.3 × 21.5 mm, 23.5 × 18.4 mm, 25.5 × 20.5 mm, 29.8 × 22.6 mm), same data as holotype.</p></tp:treatment-sec><tp:treatment-sec sec-type="diagnosis" id="SECID0EBCBG"><title>Diagnosis.</title><p>Carapace trapezoidal, dorsal surface slightly convex, regions defined. External orbital angle round, separated from anterolateral margin, postorbital cristae convex, postfrontal lobe prominent. Cervical groove shallow, H-shaped groove distinct, especially in female specimen. Epibranchial tooth distinct, especially in female specimen. Third maxilliped exopod without flagellum. Ambulatory legs slender. Male pleon broad triangular, telson triangular, apex rounded. Vulva ovate, covering anterior half of sternite 6, with the posterior margin distinctly convex. <abbrev xmlns:xlink="http://www.w3.org/1999/xlink" xlink:title="male first gonopod" id="ABBRID0EHCBG" xlink:type="simple">G1</abbrev> very slender, dorsal lobe well developed, exceeding suture 4/5 in situ, <abbrev xmlns:xlink="http://www.w3.org/1999/xlink" xlink:title="male second gonopod" id="ABBRID0ELCBG" xlink:type="simple">G2</abbrev> basal segment ovate, tip of terminal segment round.</p></tp:treatment-sec><tp:treatment-sec sec-type="description" id="SECID0EPCBG"><title>Description.</title><p>Carapace width 1.25 × length (n = 8), regions distinctly defined; dorsal surface slightly convex, anterolateral and frontal region covered with conspicuous round granules (Fig. <xref ref-type="fig" rid="F5">5A, B</xref>). External orbital angle triangular, round, separated from anterolateral margin by deep notch (Figs <xref ref-type="fig" rid="F5">5A–C</xref>, <xref ref-type="fig" rid="F7">7A</xref>). Postorbital cristae convex, not continuous to epibranchial tooth; postfrontal lobe prominent, separated medially by a Y-shaped groove extending to the frontal region (Figs <xref ref-type="fig" rid="F5">5A, B</xref>, <xref ref-type="fig" rid="F7">7A</xref>). Cervical groove shallow; H-shaped gastro-cardiac groove distinct, especially in female specimen (Figs <xref ref-type="fig" rid="F5">5A, B</xref>, <xref ref-type="fig" rid="F7">7A</xref>). Epibranchial tooth sharp, distinct, especially in female specimen; anterolateral margin cristae distinct, curved inwards posteriorly, lined with approximately 10–13 ambiguous granules; posterolateral surface smooth, with some inconspicuous oblique striae, converging towards posterior carapace margin (Figs <xref ref-type="fig" rid="F5">5A, B</xref>, <xref ref-type="fig" rid="F7">7A</xref>). Orbits and eyes medium-size; supraorbital margin ridged, infraorbital margins cristate, minutely granulated (Fig. <xref ref-type="fig" rid="F5">5C</xref>). Sub-orbital smooth, pterygostomial and sub-hepatic regions covered with sparse round granules (Fig. <xref ref-type="fig" rid="F5">5C</xref>). Epistome posterior margin median lobe broad triangular, lateral margin with small projection (Fig. <xref ref-type="fig" rid="F5">5C</xref>).</p><fig id="F5" position="float" orientation="portrait"><object-id xmlns:xlink="http://www.w3.org/1999/xlink" content-type="doi" xlink:type="simple">10.3897/zookeys.1056.63755.figure5</object-id><object-id xmlns:xlink="http://www.w3.org/1999/xlink" content-type="arpha" xlink:type="simple">CE1939C9-E4C3-5DC0-9AF8-8845DD64FB36</object-id><label>Figure 5.</label><caption><p><italic><tp:taxon-name><tp:taxon-name-part taxon-name-part-type="genus" reg="Aparapotamon">Aparapotamon</tp:taxon-name-part><tp:taxon-name-part taxon-name-part-type="species" reg="huizeense">huizeense</tp:taxon-name-part></tp:taxon-name></italic> sp. nov. Holotype male (25.9 × 21.2 mm) (<named-content xmlns:xlink="http://www.w3.org/1999/xlink" content-type="dwc:institutional_code" xlink:type="simple">NCU MCP</named-content> 179801) <bold>A</bold> overall habitus <bold>B</bold> dorsal view of carapace <bold>C</bold> frontal view of cephalothorax. Scale bars: 1 cm.</p></caption><graphic xmlns:xlink="http://www.w3.org/1999/xlink" xlink:href="zookeys-1056-149-g005.jpg" position="float" orientation="portrait" xlink:type="simple" id="oo_579856.jpg"><uri content-type="original_file" xlink:type="simple">https://binary.pensoft.net/fig/579856</uri></graphic></fig><p>Third maxilliped exopod without flagellum, claviform, reaching proximal 1/3 of merus lateral margin (Figs <xref ref-type="fig" rid="F5">5C</xref>, <xref ref-type="fig" rid="F6">6B</xref>). Ischium about 1.4 times as long as broad, rectangular, longitudinal median sulcus indistinct (Fig. <xref ref-type="fig" rid="F6">6B</xref>). Merus about 1.3 times as broad as long, subquadrate, median slightly depressed (Figs <xref ref-type="fig" rid="F5">5C</xref>, <xref ref-type="fig" rid="F6">6B</xref>). Chelipeds unequal in both adult male and female, palm of larger cheliped length 1.4 × height (n = 8); dactylus 0.6 × palm length (n = 8); slightly shorter than pollex (Figs <xref ref-type="fig" rid="F5">5A</xref>, <xref ref-type="fig" rid="F6">6A</xref>). Merus outer surface punctate; carpus surface covered with several prominent granules and sharp spine at inner-distal angle (Figs <xref ref-type="fig" rid="F5">5A</xref>, <xref ref-type="fig" rid="F7">7A</xref>). Occlusal margins of fingers of adult male with numerous round blunt teeth, with narrow gap when fingers closed (Fig. <xref ref-type="fig" rid="F6">6A</xref>). Ambulatory legs slender; second ambulatory legs longest; fourth ambulatory leg propodus 1.9 × as long as broad (n = 8), shorter than dactylus, which accompanied with several thorn-like setae (Figs <xref ref-type="fig" rid="F5">5A</xref>, <xref ref-type="fig" rid="F6">6D</xref>).</p><fig id="F6" position="float" orientation="portrait"><object-id xmlns:xlink="http://www.w3.org/1999/xlink" content-type="doi" xlink:type="simple">10.3897/zookeys.1056.63755.figure6</object-id><object-id xmlns:xlink="http://www.w3.org/1999/xlink" content-type="arpha" xlink:type="simple">E4F828F9-0AAE-5A43-8B39-42C2D114E457</object-id><label>Figure 6.</label><caption><p><italic><tp:taxon-name><tp:taxon-name-part taxon-name-part-type="genus" reg="Aparapotamon">Aparapotamon</tp:taxon-name-part><tp:taxon-name-part taxon-name-part-type="species" reg="huizeense">huizeense</tp:taxon-name-part></tp:taxon-name></italic> sp. nov. Holotype male (25.9 × 21.2 mm) (<named-content xmlns:xlink="http://www.w3.org/1999/xlink" content-type="dwc:institutional_code" xlink:type="simple">NCU MCP</named-content> 179801) <bold>A</bold> outer view of right cheliped <bold>B</bold> left third maxilliped <bold>C</bold> ventral view of pleon <bold>D</bold> right fourth ambulatory leg <bold>E</bold> ventral view of anterior thoracic sternum and telson <bold>F</bold> ventral view of sterno-pleonal cavity with right <abbrev xmlns:xlink="http://www.w3.org/1999/xlink" xlink:title="male first gonopod" id="ABBRID0E5HBG" xlink:type="simple">G1</abbrev> in situ; arrow indicates pleonal locking tubercle. Scale bars: 2 mm (<bold>B</bold>); 5 mm (<bold>A, C–F</bold>).</p></caption><graphic xmlns:xlink="http://www.w3.org/1999/xlink" xlink:href="zookeys-1056-149-g006.jpg" position="float" orientation="portrait" xlink:type="simple" id="oo_579857.jpg"><uri content-type="original_file" xlink:type="simple">https://binary.pensoft.net/fig/579857</uri></graphic></fig><p>Male thoracic sternum punctate, formed by tidy depression; sternites 1–4 broad, sternites 1/2 completely continuous; suture 2/3 complete, transverse; suture 3/4 visible, mesially reaching distolateral part of sterno-pleonal cavity (Fig. <xref ref-type="fig" rid="F6">6C, E</xref>). Male sterno-pleonal cavity deep; median longitudinal groove between sternites 7, 8 long; male pleonal locking tubercle barely visible, almost middle of sternite 5 (Fig. <xref ref-type="fig" rid="F6">6F</xref>, arrow). Male pleon broad triangular (Fig. <xref ref-type="fig" rid="F6">6C</xref>); telson triangular, apex rounded, width 1.4 × length in males (n = 2), 2.5 × in females (n = 6); somite 6 trapezoidal, width 2.3 × length in males (n = 2), 3.0 × in females (n = 6) (Figs <xref ref-type="fig" rid="F6">6C</xref>, <xref ref-type="fig" rid="F7">7B</xref>). Vulva medium-size, ovate, superior margin reaching suture 5/6 in situ, opening inward, posterior margin distinctly convex, the sternal vulvar cover broadly triangular and relatively low (Fig. <xref ref-type="fig" rid="F7">7C</xref>).</p><fig id="F7" position="float" orientation="portrait"><object-id xmlns:xlink="http://www.w3.org/1999/xlink" content-type="doi" xlink:type="simple">10.3897/zookeys.1056.63755.figure7</object-id><object-id xmlns:xlink="http://www.w3.org/1999/xlink" content-type="arpha" xlink:type="simple">57646B57-A5AA-585D-BD00-0F63C108F35C</object-id><label>Figure 7.</label><caption><p><italic><tp:taxon-name><tp:taxon-name-part taxon-name-part-type="genus" reg="Aparapotamon">Aparapotamon</tp:taxon-name-part><tp:taxon-name-part taxon-name-part-type="species" reg="huizeense">huizeense</tp:taxon-name-part></tp:taxon-name></italic> sp. nov. Paratype female (31.0 × 24.8 mm) (<named-content xmlns:xlink="http://www.w3.org/1999/xlink" content-type="dwc:institutional_code" xlink:type="simple">NCU MCP</named-content> 179803) <bold>A</bold> overall habitus <bold>B</bold> ventral view of pleon <bold>C</bold> vulvae. Scale bars: 10 mm.</p></caption><graphic xmlns:xlink="http://www.w3.org/1999/xlink" xlink:href="zookeys-1056-149-g007.jpg" position="float" orientation="portrait" xlink:type="simple" id="oo_579858.jpg"><uri content-type="original_file" xlink:type="simple">https://binary.pensoft.net/fig/579858</uri></graphic></fig><p><abbrev xmlns:xlink="http://www.w3.org/1999/xlink" xlink:title="male first gonopod" id="ABBRID0EKKBG" xlink:type="simple">G1</abbrev> very slender; terminal segment claviform, slightly bent distally, inner margin arc-shaped, outer margin straightly, dorsal lobe well developed and gonopod pore located in it (Fig. <xref ref-type="fig" rid="F8">8A–D</xref>); exceeding suture4/5 in situ (Fig. <xref ref-type="fig" rid="F6">6F</xref>); clear boundary between terminal segment and subterminal segment, the latter length about 0.9 × length of terminal segment (Fig. <xref ref-type="fig" rid="F8">8A, C</xref>). <abbrev xmlns:xlink="http://www.w3.org/1999/xlink" xlink:title="male second gonopod" id="ABBRID0E1KBG" xlink:type="simple">G2</abbrev> basal segment ovate, about 1.9 × length of terminal segment, tip of terminal segment round (Fig. <xref ref-type="fig" rid="F8">8E</xref>).</p><fig id="F8" position="float" orientation="portrait"><object-id xmlns:xlink="http://www.w3.org/1999/xlink" content-type="doi" xlink:type="simple">10.3897/zookeys.1056.63755.figure8</object-id><object-id xmlns:xlink="http://www.w3.org/1999/xlink" content-type="arpha" xlink:type="simple">84E9382B-4278-54B6-AD27-FC528AB1CEB5</object-id><label>Figure 8.</label><caption><p><italic><tp:taxon-name><tp:taxon-name-part taxon-name-part-type="genus" reg="Aparapotamon">Aparapotamon</tp:taxon-name-part><tp:taxon-name-part taxon-name-part-type="species" reg="huizeense">huizeense</tp:taxon-name-part></tp:taxon-name></italic> sp. nov. Holotype male (25.9 × 21.2 mm) (<named-content xmlns:xlink="http://www.w3.org/1999/xlink" content-type="dwc:institutional_code" xlink:type="simple">NCU MCP</named-content> 179801) <bold>A</bold> ventral view of left <abbrev xmlns:xlink="http://www.w3.org/1999/xlink" xlink:title="male first gonopod" id="ABBRID0E3LBG" xlink:type="simple">G1</abbrev><bold>B</bold> ventral view of terminal segment of left <abbrev xmlns:xlink="http://www.w3.org/1999/xlink" xlink:title="male first gonopod" id="ABBRID0ECMBG" xlink:type="simple">G1</abbrev><bold>C</bold> dorsal view of left <abbrev xmlns:xlink="http://www.w3.org/1999/xlink" xlink:title="male first gonopod" id="ABBRID0EIMBG" xlink:type="simple">G1</abbrev><bold>D</bold> dorsal view of terminal segment of left <abbrev xmlns:xlink="http://www.w3.org/1999/xlink" xlink:title="male first gonopod" id="ABBRID0EOMBG" xlink:type="simple">G1</abbrev><bold>E</bold> ventral view of left <abbrev xmlns:xlink="http://www.w3.org/1999/xlink" xlink:title="male second gonopod" id="ABBRID0EUMBG" xlink:type="simple">G2</abbrev>. Scale bars: 1 mm.</p></caption><graphic xmlns:xlink="http://www.w3.org/1999/xlink" xlink:href="zookeys-1056-149-g008.jpg" position="float" orientation="portrait" xlink:type="simple" id="oo_579859.jpg"><uri content-type="original_file" xlink:type="simple">https://binary.pensoft.net/fig/579859</uri></graphic></fig></tp:treatment-sec><tp:treatment-sec sec-type="etymology" id="SECID0E4MBG"><title>Etymology.</title><p>The species is named after the type locality, Huize County, Qujing City, Yunnan Province.</p></tp:treatment-sec><tp:treatment-sec sec-type="distribution" id="SECID0ECNBG"><title>Distribution.</title><p>The new species is presently known only from the type locality presently, Huize County, Qujing City, Yunnan Province.</p></tp:treatment-sec><tp:treatment-sec sec-type="remarks" id="SECID0EHNBG"><title>Remarks.</title><p><italic><tp:taxon-name><tp:taxon-name-part taxon-name-part-type="genus" reg="Aparapotamon">Aparapotamon</tp:taxon-name-part><tp:taxon-name-part taxon-name-part-type="species" reg="huizeense">huizeense</tp:taxon-name-part></tp:taxon-name></italic> sp. nov. closely resembles <italic><tp:taxon-name><tp:taxon-name-part taxon-name-part-type="genus" reg="Aparapotamon">A.</tp:taxon-name-part><tp:taxon-name-part taxon-name-part-type="species" reg="grahami">grahami</tp:taxon-name-part></tp:taxon-name></italic> in the general carapace morphology and <abbrev xmlns:xlink="http://www.w3.org/1999/xlink" xlink:title="male first gonopod" id="ABBRID0EDOBG" xlink:type="simple">G1</abbrev> structure. However, <italic><tp:taxon-name><tp:taxon-name-part taxon-name-part-type="genus" reg="Aparapotamon">A.</tp:taxon-name-part><tp:taxon-name-part taxon-name-part-type="species" reg="huizeense">huizeense</tp:taxon-name-part></tp:taxon-name></italic> sp. nov. can be distinguished from <italic><tp:taxon-name><tp:taxon-name-part taxon-name-part-type="genus" reg="Aparapotamon">A.</tp:taxon-name-part><tp:taxon-name-part taxon-name-part-type="species" reg="grahami">grahami</tp:taxon-name-part></tp:taxon-name></italic> by the following characters: <abbrev xmlns:xlink="http://www.w3.org/1999/xlink" xlink:title="male first gonopod" id="ABBRID0E4OBG" xlink:type="simple">G1</abbrev> exceeding suture 4/5 in situ (Fig. <xref ref-type="fig" rid="F6">6F</xref>) [vs. reaching pleonal locking tubercle but not reaching suture 4/5 in situ (<xref ref-type="bibr" rid="B7">Dai 1999</xref>: fig. 187)]; and the <abbrev xmlns:xlink="http://www.w3.org/1999/xlink" xlink:title="male first gonopod" id="ABBRID0EJPBG" xlink:type="simple">G1</abbrev> is very slender, terminal segment slightly bent distally, dorsal lobe well developed (Fig. <xref ref-type="fig" rid="F9">9B</xref>) [vs. slender, terminal segment without bending (Fig. <xref ref-type="fig" rid="F9">9J</xref>), dorsal lobe variably developed]. <italic><tp:taxon-name><tp:taxon-name-part taxon-name-part-type="genus" reg="Aparapotamon">A.</tp:taxon-name-part><tp:taxon-name-part taxon-name-part-type="species" reg="huizeense">huizeense</tp:taxon-name-part></tp:taxon-name></italic> sp. nov. is also similar to <italic><tp:taxon-name><tp:taxon-name-part taxon-name-part-type="genus" reg="Aparapotamon">A.</tp:taxon-name-part><tp:taxon-name-part taxon-name-part-type="species" reg="huiliense">huiliense</tp:taxon-name-part></tp:taxon-name></italic>. But, in <italic><tp:taxon-name><tp:taxon-name-part taxon-name-part-type="genus" reg="Aparapotamon">A.</tp:taxon-name-part><tp:taxon-name-part taxon-name-part-type="species" reg="huiliense">huiliense</tp:taxon-name-part></tp:taxon-name></italic>, <abbrev xmlns:xlink="http://www.w3.org/1999/xlink" xlink:title="male first gonopod" id="ABBRID0EWQBG" xlink:type="simple">G1</abbrev> extends to pleonal locking tubercle but not exceeding suture 4/5 in situ (<xref ref-type="bibr" rid="B7">Dai 1999</xref>: fig. 189) and its dorsal lobe roundly developed (Fig. <xref ref-type="fig" rid="F9">9K</xref>). For detailed differences between this new species and congeners, see Table <xref ref-type="table" rid="T2">2</xref>.</p><fig id="F9" position="float" orientation="portrait"><object-id xmlns:xlink="http://www.w3.org/1999/xlink" content-type="doi" xlink:type="simple">10.3897/zookeys.1056.63755.figure9</object-id><object-id xmlns:xlink="http://www.w3.org/1999/xlink" content-type="arpha" xlink:type="simple">5DED82A6-44DB-5FF6-9B4C-F9C561D97A4F</object-id><label>Figure 9.</label><caption><p>Left G1s. <bold>A</bold><italic><tp:taxon-name><tp:taxon-name-part taxon-name-part-type="genus" reg="Aparapotamon">Aparapotamon</tp:taxon-name-part><tp:taxon-name-part taxon-name-part-type="species" reg="binchuanense">binchuanense</tp:taxon-name-part></tp:taxon-name></italic> sp. nov. <named-content xmlns:xlink="http://www.w3.org/1999/xlink" content-type="dwc:institutional_code" xlink:type="simple">NCU MCP</named-content> 170701 <bold>B</bold><italic><tp:taxon-name><tp:taxon-name-part taxon-name-part-type="genus" reg="Aparapotamon">Aparapotamon</tp:taxon-name-part><tp:taxon-name-part taxon-name-part-type="species" reg="huizeense">huizeense</tp:taxon-name-part></tp:taxon-name></italic> sp. nov. <named-content xmlns:xlink="http://www.w3.org/1999/xlink" content-type="dwc:institutional_code" xlink:type="simple">NCU MCP</named-content> 179801 <bold>C</bold><italic><tp:taxon-name><tp:taxon-name-part taxon-name-part-type="genus" reg="Aparapotamon">Aparapotamon</tp:taxon-name-part><tp:taxon-name-part taxon-name-part-type="species" reg="inflomanum">inflomanum</tp:taxon-name-part></tp:taxon-name></italic> (Dai &amp; Chen, 1985), IZCAS CB 05096 <bold>D</bold><italic><tp:taxon-name><tp:taxon-name-part taxon-name-part-type="genus" reg="Aparapotamon">Aparapotamon</tp:taxon-name-part><tp:taxon-name-part taxon-name-part-type="species" reg="molarum">molarum</tp:taxon-name-part></tp:taxon-name></italic> (Dai &amp; Chen, 1985), <named-content xmlns:xlink="http://www.w3.org/1999/xlink" content-type="dwc:institutional_code" xlink:type="simple">CAS CB</named-content> 05094 <bold>E</bold><italic><tp:taxon-name><tp:taxon-name-part taxon-name-part-type="genus" reg="Aparapotamon">Aparapotamon</tp:taxon-name-part><tp:taxon-name-part taxon-name-part-type="species" reg="emineoforaminum">emineoforaminum</tp:taxon-name-part></tp:taxon-name></italic> (Dai &amp; Chen, 1985), <named-content xmlns:xlink="http://www.w3.org/1999/xlink" content-type="dwc:institutional_code" xlink:type="simple">CAS CB</named-content> 05090 <bold>F</bold><italic><tp:taxon-name><tp:taxon-name-part taxon-name-part-type="genus" reg="Aparapotamon">Aparapotamon</tp:taxon-name-part><tp:taxon-name-part taxon-name-part-type="species" reg="tholosum">tholosum</tp:taxon-name-part></tp:taxon-name></italic> (Dai &amp; Chen, 1985), <named-content xmlns:xlink="http://www.w3.org/1999/xlink" content-type="dwc:institutional_code" xlink:type="simple">CAS CB</named-content> 05092 <bold>G</bold><italic><tp:taxon-name><tp:taxon-name-part taxon-name-part-type="genus" reg="Aparapotamon">Aparapotamon</tp:taxon-name-part><tp:taxon-name-part taxon-name-part-type="species" reg="protinum">protinum</tp:taxon-name-part></tp:taxon-name></italic> (Dai &amp; Chen, 1985), <named-content xmlns:xlink="http://www.w3.org/1999/xlink" content-type="dwc:institutional_code" xlink:type="simple">CAS CB</named-content> 05093 <bold>H</bold><italic><tp:taxon-name><tp:taxon-name-part taxon-name-part-type="genus" reg="Aparapotamon">Aparapotamon</tp:taxon-name-part><tp:taxon-name-part taxon-name-part-type="species" reg="arcuatum">arcuatum</tp:taxon-name-part></tp:taxon-name></italic> (Dai &amp; Chen, 1985), <named-content xmlns:xlink="http://www.w3.org/1999/xlink" content-type="dwc:institutional_code" xlink:type="simple">CAS CB</named-content> 05091 <bold>I</bold><italic><tp:taxon-name><tp:taxon-name-part taxon-name-part-type="genus" reg="Aparapotamon">Aparapotamon</tp:taxon-name-part><tp:taxon-name-part taxon-name-part-type="species" reg="muliense">muliense</tp:taxon-name-part></tp:taxon-name></italic> (Dai &amp; Chen, 1990), <named-content xmlns:xlink="http://www.w3.org/1999/xlink" content-type="dwc:institutional_code" xlink:type="simple">CAS CB</named-content> 05088 <bold>J</bold><italic><tp:taxon-name><tp:taxon-name-part taxon-name-part-type="genus" reg="Aparapotamon">Aparapotamon</tp:taxon-name-part><tp:taxon-name-part taxon-name-part-type="species" reg="grahami">grahami</tp:taxon-name-part></tp:taxon-name></italic> (Rathbun, 1929), <named-content xmlns:xlink="http://www.w3.org/1999/xlink" content-type="dwc:institutional_code" xlink:type="simple">CAS CB</named-content> 00142 <bold>K</bold><italic><tp:taxon-name><tp:taxon-name-part taxon-name-part-type="genus" reg="Aparapotamon">Aparapotamon</tp:taxon-name-part><tp:taxon-name-part taxon-name-part-type="species" reg="huiliense">huiliense</tp:taxon-name-part></tp:taxon-name></italic> (Dai &amp; Chen, 1985), <named-content xmlns:xlink="http://www.w3.org/1999/xlink" content-type="dwc:institutional_code" xlink:type="simple">CAS CB</named-content> 05089 <bold>L</bold><italic><tp:taxon-name><tp:taxon-name-part taxon-name-part-type="genus" reg="Aparapotamon">Aparapotamon</tp:taxon-name-part><tp:taxon-name-part taxon-name-part-type="species" reg="similium">similium</tp:taxon-name-part></tp:taxon-name></italic> (Dai &amp; Chen, 1985), <named-content xmlns:xlink="http://www.w3.org/1999/xlink" content-type="dwc:institutional_code" xlink:type="simple">CAS CB</named-content> 05095 <bold>M</bold><italic><tp:taxon-name><tp:taxon-name-part taxon-name-part-type="genus" reg="Aparapotamon">Aparapotamon</tp:taxon-name-part><tp:taxon-name-part taxon-name-part-type="species" reg="gracilipedum">gracilipedum</tp:taxon-name-part></tp:taxon-name></italic> (Chen &amp; Chang, 1982), <named-content xmlns:xlink="http://www.w3.org/1999/xlink" content-type="dwc:institutional_code" xlink:type="simple">CAS CB</named-content> 05148.</p></caption><graphic xmlns:xlink="http://www.w3.org/1999/xlink" xlink:href="zookeys-1056-149-g009.jpg" position="float" orientation="portrait" xlink:type="simple" id="oo_579860.jpg"><uri content-type="original_file" xlink:type="simple">https://binary.pensoft.net/fig/579860</uri></graphic></fig><table-wrap id="T2" position="float" orientation="portrait"><label>Table 2.</label><caption><p>Morphological differences among species of <italic><tp:taxon-name><tp:taxon-name-part taxon-name-part-type="genus" reg="Aparapotamon">Aparapotamon</tp:taxon-name-part></tp:taxon-name></italic>.</p></caption><table id="TID0EDAAI" rules="all"><tbody><tr><th rowspan="1" colspan="1">Species/characters</th><th rowspan="1" colspan="1">Epibranchial tooth</th><th rowspan="1" colspan="1">Pterygostomial and sub-hepatic regions</th><th rowspan="1" colspan="1">Sub-orbital region</th><th rowspan="1" colspan="1"><abbrev xmlns:xlink="http://www.w3.org/1999/xlink" xlink:title="male first gonopod" id="ABBRID0E4ZBG" xlink:type="simple">G1</abbrev> in situ</th><th rowspan="1" colspan="1">Terminal segment of <abbrev xmlns:xlink="http://www.w3.org/1999/xlink" xlink:title="male first gonopod" id="ABBRID0EF1BG" xlink:type="simple">G1</abbrev></th><th rowspan="1" colspan="1">Vulva</th></tr><tr><td rowspan="1" colspan="1"><italic><tp:taxon-name><tp:taxon-name-part taxon-name-part-type="genus" reg="Aparapotamon">A.</tp:taxon-name-part><tp:taxon-name-part taxon-name-part-type="species" reg="binchuanense">binchuanense</tp:taxon-name-part></tp:taxon-name></italic> sp. nov.</td><td rowspan="1" colspan="1">Blunt (Fig. <xref ref-type="fig" rid="F1">1A</xref>)</td><td rowspan="1" colspan="1">Densely covered with round granules (Fig. <xref ref-type="fig" rid="F1">1C</xref>)</td><td rowspan="1" colspan="1">Sparely covered with round granules (Fig. <xref ref-type="fig" rid="F1">1C</xref>)</td><td rowspan="1" colspan="1">Exceeding pleonal locking tubercle but not suture 4/5 (Fig. <xref ref-type="fig" rid="F2">2F</xref>)</td><td rowspan="1" colspan="1">Slender, distal end tapering, distinctly bent (Fig. <xref ref-type="fig" rid="F9">9A</xref>)</td><td rowspan="1" colspan="1">Ovate, posterior margin not convex (Fig. <xref ref-type="fig" rid="F3">3C</xref>)</td></tr><tr><td rowspan="1" colspan="1"><italic><tp:taxon-name><tp:taxon-name-part taxon-name-part-type="genus" reg="Aparapotamon">A.</tp:taxon-name-part><tp:taxon-name-part taxon-name-part-type="species" reg="huizeense">huizeense</tp:taxon-name-part></tp:taxon-name></italic> sp. nov.</td><td rowspan="1" colspan="1">Sharp (Fig. <xref ref-type="fig" rid="F5">5A</xref>)</td><td rowspan="1" colspan="1">Sparely covered with round granules (Fig. <xref ref-type="fig" rid="F5">5C</xref>)</td><td rowspan="1" colspan="1">Smooth (Fig. <xref ref-type="fig" rid="F5">5C</xref>)</td><td rowspan="1" colspan="1">Exceeding suture 4/5 (Fig. <xref ref-type="fig" rid="F6">6F</xref>)</td><td rowspan="1" colspan="1">Very slender, distal end slightly bent, dorsal lobe well developed inward (Fig. <xref ref-type="fig" rid="F9">9B</xref>)</td><td rowspan="1" colspan="1">Ovate, posterior margin distinctly convex (Fig. <xref ref-type="fig" rid="F7">7C</xref>)</td></tr><tr><td rowspan="1" colspan="1"><italic><tp:taxon-name><tp:taxon-name-part taxon-name-part-type="genus" reg="Aparapotamon">A.</tp:taxon-name-part><tp:taxon-name-part taxon-name-part-type="species" reg="inflomanum">inflomanum</tp:taxon-name-part></tp:taxon-name></italic> (cf. <xref ref-type="bibr" rid="B7">Dai 1999</xref>: fig. 196)</td><td rowspan="1" colspan="1">Blunt</td><td rowspan="1" colspan="1">Smooth</td><td rowspan="1" colspan="1">Smooth</td><td rowspan="1" colspan="1">Reaching suture 4/5</td><td rowspan="1" colspan="1">Slender, distal end disc-shaped (Fig. <xref ref-type="fig" rid="F9">9C</xref>)</td><td rowspan="1" colspan="1">Ovate, posterior margin not convex</td></tr><tr><td rowspan="1" colspan="1"><italic><tp:taxon-name><tp:taxon-name-part taxon-name-part-type="genus" reg="Aparapotamon">A.</tp:taxon-name-part><tp:taxon-name-part taxon-name-part-type="species" reg="molarum">molarum</tp:taxon-name-part></tp:taxon-name></italic> (cf. <xref ref-type="bibr" rid="B7">Dai 1999</xref>: fig. 195)</td><td rowspan="1" colspan="1">Blunt</td><td rowspan="1" colspan="1">Smooth</td><td rowspan="1" colspan="1">Smooth</td><td rowspan="1" colspan="1">Exceeding suture 4/5</td><td rowspan="1" colspan="1">Slender, distal end disc-shaped (Fig. <xref ref-type="fig" rid="F9">9D</xref>)</td><td rowspan="1" colspan="1">Transversely ovate, posterior margin not convex</td></tr><tr><td rowspan="1" colspan="1"><italic><tp:taxon-name><tp:taxon-name-part taxon-name-part-type="genus" reg="Aparapotamon">A.</tp:taxon-name-part><tp:taxon-name-part taxon-name-part-type="species" reg="emineoforaminum">emineoforaminum</tp:taxon-name-part></tp:taxon-name></italic> (cf. <xref ref-type="bibr" rid="B7">Dai 1999</xref>: fig. 197)</td><td rowspan="1" colspan="1">Blunt</td><td rowspan="1" colspan="1">Densely covered with round granules</td><td rowspan="1" colspan="1">Smooth</td><td rowspan="1" colspan="1">Exceeding suture 4/5</td><td rowspan="1" colspan="1">Very slender, tapering distally (Fig. <xref ref-type="fig" rid="F9">9E</xref>)</td><td rowspan="1" colspan="1">Ovate, posterior margin distinctly convex</td></tr><tr><td rowspan="1" colspan="1"><italic><tp:taxon-name><tp:taxon-name-part taxon-name-part-type="genus" reg="Aparapotamon">A.</tp:taxon-name-part><tp:taxon-name-part taxon-name-part-type="species" reg="tholosum">tholosum</tp:taxon-name-part></tp:taxon-name></italic> (cf. <xref ref-type="bibr" rid="B7">Dai 1999</xref>: fig. 194)</td><td rowspan="1" colspan="1">Sharp</td><td rowspan="1" colspan="1">Densely covered with round granules</td><td rowspan="1" colspan="1">Smooth</td><td rowspan="1" colspan="1">Exceeding pleonal locking tubercle but not suture 4/5</td><td rowspan="1" colspan="1">Slender, dorsal lobe well developed upwards (Fig. <xref ref-type="fig" rid="F9">9F</xref>)</td><td rowspan="1" colspan="1">Transversely ovate, posterior margin distinctly convex</td></tr><tr><td rowspan="1" colspan="1"><italic><tp:taxon-name><tp:taxon-name-part taxon-name-part-type="genus" reg="Aparapotamon">A.</tp:taxon-name-part><tp:taxon-name-part taxon-name-part-type="species" reg="protinum">protinum</tp:taxon-name-part></tp:taxon-name></italic> (cf. <xref ref-type="bibr" rid="B7">Dai 1999</xref>: fig. 193)</td><td rowspan="1" colspan="1">Sharp</td><td rowspan="1" colspan="1">Densely covered with round granules</td><td rowspan="1" colspan="1">Smooth</td><td rowspan="1" colspan="1">Exceeding pleonal locking tubercle but not suture 4/5</td><td rowspan="1" colspan="1">Slender, dorsal lobe slightly developed upwards (Fig. <xref ref-type="fig" rid="F9">9G</xref>)</td><td rowspan="1" colspan="1">Transversely ovate, posterior margin arching to form semicircular structure</td></tr><tr><td rowspan="1" colspan="1"><italic><tp:taxon-name><tp:taxon-name-part taxon-name-part-type="genus" reg="Aparapotamon">A.</tp:taxon-name-part><tp:taxon-name-part taxon-name-part-type="species" reg="arcuatum">arcuatum</tp:taxon-name-part></tp:taxon-name></italic> (cf. <xref ref-type="bibr" rid="B7">Dai 1999</xref>: fig. 191)</td><td rowspan="1" colspan="1">Blunt</td><td rowspan="1" colspan="1">Sparely covered with round granules</td><td rowspan="1" colspan="1">Smooth</td><td rowspan="1" colspan="1">Exceeding pleonal locking tubercle but not suture 4/5</td><td rowspan="1" colspan="1">Slender, arc-shaped, dorsal lobe slightly developed upwards (Fig. <xref ref-type="fig" rid="F9">9H</xref>)</td><td rowspan="1" colspan="1">Transversely ovate, posterior margin not convex</td></tr><tr><td rowspan="1" colspan="1"><italic><tp:taxon-name><tp:taxon-name-part taxon-name-part-type="genus" reg="Aparapotamon">A.</tp:taxon-name-part><tp:taxon-name-part taxon-name-part-type="species" reg="muliense">muliense</tp:taxon-name-part></tp:taxon-name></italic> (cf. <xref ref-type="bibr" rid="B7">Dai 1999</xref>: fig. 192)</td><td rowspan="1" colspan="1">Blunt</td><td rowspan="1" colspan="1">Sparely covered with round granules</td><td rowspan="1" colspan="1">Smooth</td><td rowspan="1" colspan="1">Exceeding pleonal locking tubercle but not suture 4/5</td><td rowspan="1" colspan="1">Slender, arc-shaped, dorsal lobe well developed upwards (Fig. <xref ref-type="fig" rid="F9">9I</xref>)</td><td rowspan="1" colspan="1">Transversely ovate, posterior margin distinctly convex</td></tr><tr><td rowspan="1" colspan="1"><italic><tp:taxon-name><tp:taxon-name-part taxon-name-part-type="genus" reg="Aparapotamon">A.</tp:taxon-name-part><tp:taxon-name-part taxon-name-part-type="species" reg="grahami">grahami</tp:taxon-name-part></tp:taxon-name></italic> (cf. <xref ref-type="bibr" rid="B7">Dai 1999</xref>: fig. 187)</td><td rowspan="1" colspan="1">Sharp</td><td rowspan="1" colspan="1">Sparely covered with round granules</td><td rowspan="1" colspan="1">Smooth</td><td rowspan="1" colspan="1">Reaching pleonal locking tubercle</td><td rowspan="1" colspan="1">Slender, dorsal lobe variably developed inwards (Fig. <xref ref-type="fig" rid="F9">9J</xref>)</td><td rowspan="1" colspan="1">Ovate, posterior margin slightly convex</td></tr><tr><td rowspan="1" colspan="1"><italic><tp:taxon-name><tp:taxon-name-part taxon-name-part-type="genus" reg="Aparapotamon">A.</tp:taxon-name-part><tp:taxon-name-part taxon-name-part-type="species" reg="huiliense">huiliense</tp:taxon-name-part></tp:taxon-name></italic> (cf. <xref ref-type="bibr" rid="B7">Dai 1999</xref>: fig. 189)</td><td rowspan="1" colspan="1">Sharp</td><td rowspan="1" colspan="1">Sparely covered with round granules</td><td rowspan="1" colspan="1">Smooth</td><td rowspan="1" colspan="1">Exceeding pleonal locking tubercle but not suture 4/5</td><td rowspan="1" colspan="1">Slender, dorsal lobe roundly developed (Fig. <xref ref-type="fig" rid="F9">9K</xref>)</td><td rowspan="1" colspan="1">Transversely ovate, posterior margin slightly convex</td></tr><tr><td rowspan="1" colspan="1"><italic><tp:taxon-name><tp:taxon-name-part taxon-name-part-type="genus" reg="Aparapotamon">A.</tp:taxon-name-part><tp:taxon-name-part taxon-name-part-type="species" reg="similium">similium</tp:taxon-name-part></tp:taxon-name></italic> (cf. <xref ref-type="bibr" rid="B7">Dai 1999</xref>: fig. 188)</td><td rowspan="1" colspan="1">Blunt</td><td rowspan="1" colspan="1">Densely covered with round granules</td><td rowspan="1" colspan="1">Sparely covered with round granules</td><td rowspan="1" colspan="1">Exceeding pleonal locking tubercle but not suture 4/5</td><td rowspan="1" colspan="1">Slender, dorsal lobe slightly developed inwards, tapering distally (Fig. <xref ref-type="fig" rid="F9">9L</xref>)</td><td rowspan="1" colspan="1">Transversely ovate, posterior margin distinctly convex</td></tr><tr><td rowspan="1" colspan="1"><italic><tp:taxon-name><tp:taxon-name-part taxon-name-part-type="genus" reg="Aparapotamon">A.</tp:taxon-name-part><tp:taxon-name-part taxon-name-part-type="species" reg="gracilipedum">gracilipedum</tp:taxon-name-part></tp:taxon-name></italic> (cf. <xref ref-type="bibr" rid="B7">Dai 1999</xref>: fig. 190)</td><td rowspan="1" colspan="1">Sharp</td><td rowspan="1" colspan="1">Densely covered with round granules</td><td rowspan="1" colspan="1">Sparely covered with round granules</td><td rowspan="1" colspan="1">Exceeding pleonal locking tubercle but not suture 4/5</td><td rowspan="1" colspan="1">Slender, dorsal lobe slightly developed inwards, distal end blunt (Fig. <xref ref-type="fig" rid="F9">9M</xref>)</td><td rowspan="1" colspan="1">Ovate, posterior margin slightly convex</td></tr></tbody></table></table-wrap></tp:treatment-sec><tp:treatment-sec><!--Section generated to contain objects referenced in tp:taxon-treatment.--><fig id="F1" position="float" orientation="portrait"><object-id xmlns:xlink="http://www.w3.org/1999/xlink" content-type="doi" xlink:type="simple">10.3897/zookeys.1056.63755.figure1</object-id><object-id xmlns:xlink="http://www.w3.org/1999/xlink" content-type="arpha" xlink:type="simple">A54779D7-8FEC-59F3-B35F-B9281531E0D1</object-id><label>Figure 1.</label><caption><p><italic><tp:taxon-name><tp:taxon-name-part taxon-name-part-type="genus" reg="Aparapotamon">Aparapotamon</tp:taxon-name-part><tp:taxon-name-part taxon-name-part-type="species" reg="binchuanense">binchuanense</tp:taxon-name-part></tp:taxon-name></italic> sp. nov. Holotype male (17.1 × 13.6 mm) (<named-content xmlns:xlink="http://www.w3.org/1999/xlink" content-type="dwc:institutional_code" xlink:type="simple">NCU MCP</named-content> 170701). <bold>A</bold> overall habitus <bold>B</bold> dorsal view of carapace <bold>C</bold> frontal view of the cephalothorax. Scale bars: 1 cm.</p></caption><graphic xmlns:xlink="http://www.w3.org/1999/xlink" xlink:href="zookeys-1056-149-g001.jpg" position="float" orientation="portrait" xlink:type="simple" id="oo_579852.jpg"><uri content-type="original_file" xlink:type="simple">https://binary.pensoft.net/fig/579852</uri></graphic></fig><fig id="F2" position="float" orientation="portrait"><object-id xmlns:xlink="http://www.w3.org/1999/xlink" content-type="doi" xlink:type="simple">10.3897/zookeys.1056.63755.figure2</object-id><object-id xmlns:xlink="http://www.w3.org/1999/xlink" content-type="arpha" xlink:type="simple">6EFDA137-E219-53B4-B40C-5DBC37217302</object-id><label>Figure 2.</label><caption><p><italic><tp:taxon-name><tp:taxon-name-part taxon-name-part-type="genus" reg="Aparapotamon">Aparapotamon</tp:taxon-name-part><tp:taxon-name-part taxon-name-part-type="species" reg="binchuanense">binchuanense</tp:taxon-name-part></tp:taxon-name></italic> sp. nov. Holotype male (17.1 × 13.6 mm) (<named-content xmlns:xlink="http://www.w3.org/1999/xlink" content-type="dwc:institutional_code" xlink:type="simple">NCU MCP</named-content> 170701). <bold>A</bold> outer view of chelipeds <bold>B</bold> left third maxilliped <bold>C</bold> ventral view of anterior thoracic sternum and pleon <bold>D</bold> right fourth ambulatory leg <bold>E</bold> ventral view of anterior thoracic sternum and third maxilliped <bold>F</bold> ventral view of sterno-pleonal cavity with right <abbrev xmlns:xlink="http://www.w3.org/1999/xlink" xlink:title="male first gonopod" id="ABBRID0EYRAG" xlink:type="simple">G1</abbrev> in situ; arrow indicates pleonal locking tubercle. Scale bars: 2 mm (<bold>B</bold>); 5 mm (<bold>A, C–F</bold>).</p></caption><graphic xmlns:xlink="http://www.w3.org/1999/xlink" xlink:href="zookeys-1056-149-g002.jpg" position="float" orientation="portrait" xlink:type="simple" id="oo_579853.jpg"><uri content-type="original_file" xlink:type="simple">https://binary.pensoft.net/fig/579853</uri></graphic></fig><fig id="F3" position="float" orientation="portrait"><object-id xmlns:xlink="http://www.w3.org/1999/xlink" content-type="doi" xlink:type="simple">10.3897/zookeys.1056.63755.figure3</object-id><object-id xmlns:xlink="http://www.w3.org/1999/xlink" content-type="arpha" xlink:type="simple">C93F100B-FBE1-5D68-9670-E01E728379F0</object-id><label>Figure 3.</label><caption><p><italic><tp:taxon-name><tp:taxon-name-part taxon-name-part-type="genus" reg="Aparapotamon">Aparapotamon</tp:taxon-name-part><tp:taxon-name-part taxon-name-part-type="species" reg="binchuanense">binchuanense</tp:taxon-name-part></tp:taxon-name></italic> sp. nov. Paratype female (21.4 × 17.1 mm) (<named-content xmlns:xlink="http://www.w3.org/1999/xlink" content-type="dwc:institutional_code" xlink:type="simple">NCU MCP</named-content> 170703) <bold>A</bold> overall habitus <bold>B</bold> ventral view of pleon <bold>C</bold> vulvae. Scale bars: 1 cm.</p></caption><graphic xmlns:xlink="http://www.w3.org/1999/xlink" xlink:href="zookeys-1056-149-g003.jpg" position="float" orientation="portrait" xlink:type="simple" id="oo_579854.jpg"><uri content-type="original_file" xlink:type="simple">https://binary.pensoft.net/fig/579854</uri></graphic></fig></tp:treatment-sec><ref-list><ref id="B7"><mixed-citation xmlns:xlink="http://www.w3.org/1999/xlink" xlink:type="simple"><person-group><name name-style="western"><surname>Dai</surname><given-names>AY</given-names></name></person-group> (<year>1999</year>) <source>Fauna Sinica (<tp:taxon-name><tp:taxon-name-part taxon-name-part-type="phylum">Arthropoda</tp:taxon-name-part></tp:taxon-name>. <tp:taxon-name><tp:taxon-name-part taxon-name-part-type="subphylum">Crustacea</tp:taxon-name-part></tp:taxon-name>. <tp:taxon-name><tp:taxon-name-part taxon-name-part-type="class">Malacostraca</tp:taxon-name-part></tp:taxon-name>. <tp:taxon-name><tp:taxon-name-part taxon-name-part-type="order">Decapoda</tp:taxon-name-part></tp:taxon-name>. Parathelphusicae. <tp:taxon-name><tp:taxon-name-part taxon-name-part-type="family">Potamidae</tp:taxon-name-part></tp:taxon-name>).</source><publisher-name>Science Press</publisher-name>, <publisher-loc>Beijing</publisher-loc>, <size units="page">501 pp</size>. [In Chinese with English summary]</mixed-citation></ref></ref-list></tp:taxon-treatment>
