# Supplementary material for: Two new species of freshwater crab of the genus Aparapotamon Dai & Chen, 1985 (Crustacea, Brachyura, Potamidae) from Yunnan, China
Source: Zookeys. 2021 Aug 20;1056:149–71. doi: 10.3897/zookeys.1056.63755 (PMC8397694; doi:10.3897/zookeys.1056.63755)
Supplement: Supplementary material 1 — BI tree [file zookeys-1056-149-s001.tre]

#NEXUS
begin taxa;
	dimensions ntax=30;
	taxlabels
	Aparapotamon_grahami_AB428489
	Aparapotamon_huiliense_4027[&!name="Aparapotamon_huiliense_MN594113"]
	Aparapotamon_huiliense_4035[&!name="Aparapotamon_huiliense_MN594118"]
	Aparapotamon_similium_4034[&!name="Aparapotamon_similium_MN594114"]
	Arquatopotamon_jizushanense_KY963596
	Artopotamon_compressum_4033
	Artopotamon_latopeos_MH045061
	Cantopotamon_zhuhaiense_LC342045
	Cryptopotamon_anacoluthon_AB428453
	Daipotamon_minos_LC198524
	Diyutamon_cereum_LC198520
	Mediapotamon_leishanense_LC155164
	Minpotamon_nasicum_AB428450
	Nanhaipotamon_hongkongense_AB212869
	Parapotamon_spinescens_AB428467
	Pararanguna_semilunata_AB428490
	Potamiscus_yongshengense_KY963597
	Qianguimon_splendidum_MG709241
	Semicirculara_lincangensis_MH045059
	Sinopotamon_davidi_LC155132
	Socotrapotamon_nojidense_AB428493
	Tenuilapotamon_latilum_AB428468
	Tenuipotamon_huaningense_AB428491
	Tiwaripotamon_xiurenense_LC198522
	Trichopotamon_daliense_AB428492
	Yarepotamon_fossor_MG709238
	binchuanense_sp_17071[&!name="Aparapotamon_binchuanense"]
	binchuanense_sp_17072[&!name="Aparapotamon_binchuanense_MN594120"]
	huizeense_sp_17981[&!name="Aparapotamon_huizeense_MN594121"]
	huizeense_sp_17983[&!name="Aparapotamon_huizeense_MN594122"]
;
end;

begin trees;
	tree con_all_compat = [&U] (Socotrapotamon_nojidense_AB428493[&prob=1.0,prob_stddev=0.0,prob_range={1.0,1.0},prob(percent)="100",prob+-sd="100+-0",length_mean=0.0862249335,length_median=0.08430382,length_95%HPD={0.05136709,0.1257273}]:0.084304,(((Sinopotamon_davidi_LC155132[&prob=1.0,prob_stddev=0.0,prob_range={1.0,1.0},prob(percent)="100",prob+-sd="100+-0",length_mean=0.015309155,length_median=0.01450647,length_95%HPD={0.004348617,0.02787255}]:0.014506,((Mediapotamon_leishanense_LC155164[&prob=1.0,prob_stddev=0.0,prob_range={1.0,1.0},prob(percent)="100",prob+-sd="100+-0",length_mean=0.0093523459,length_median=0.008480038,length_95%HPD={0.001258777,0.01865633}]:0.00848,Tenuilapotamon_latilum_AB428468[&prob=1.0,prob_stddev=0.0,prob_range={1.0,1.0},prob(percent)="100",prob+-sd="100+-0",length_mean=0.0220167558,length_median=0.02131174,length_95%HPD={0.009552494,0.03703144}]:0.021312)[&prob=0.510992672,prob_stddev=0.00659526645,prob_range={0.506329114,0.515656229},prob(percent)="51",prob+-sd="51+-1",length_mean=0.00634287286,length_median=0.0053981,length_95%HPD={5.291775E-6,0.01480702}]:0.005398,Daipotamon_minos_LC198524[&prob=1.0,prob_stddev=0.0,prob_range={1.0,1.0},prob(percent)="100",prob+-sd="100+-0",length_mean=0.0251108319,length_median=0.024179,length_95%HPD={0.0107103,0.04081085}]:0.024179)[&prob=0.999000666,prob_stddev=4.7109046E-4,prob_range={0.998667555,0.999333777},prob(percent)="100",prob+-sd="100+-0",length_mean=0.0183537915,length_median=0.01735525,length_95%HPD={0.005015179,0.03246996}]:0.017355)[&prob=0.999666889,prob_stddev=4.7109046E-4,prob_range={0.999333777,1.0},prob(percent)="100",prob+-sd="100+-0",length_mean=0.0224504698,length_median=0.02142675,length_95%HPD={0.006160561,0.03973575}]:0.021427,Parapotamon_spinescens_AB428467[&prob=1.0,prob_stddev=0.0,prob_range={1.0,1.0},prob(percent)="100",prob+-sd="100+-0",length_mean=0.0314518982,length_median=0.03021835,length_95%HPD={0.01351654,0.052014}]:0.030218)[&prob=0.623917388,prob_stddev=0.0268521562,prob_range={0.604930047,0.64290473},prob(percent)="62",prob+-sd="62+-3",length_mean=0.0120051184,length_median=0.01091472,length_95%HPD={1.682638E-4,0.02520117}]:0.010915,(Tiwaripotamon_xiurenense_LC198522[&prob=1.0,prob_stddev=0.0,prob_range={1.0,1.0},prob(percent)="100",prob+-sd="100+-0",length_mean=0.0676896248,length_median=0.06567939,length_95%HPD={0.03847813,0.1006284}]:0.065679,((((Minpotamon_nasicum_AB428450[&prob=1.0,prob_stddev=0.0,prob_range={1.0,1.0},prob(percent)="100",prob+-sd="100+-0",length_mean=0.0450817902,length_median=0.04367516,length_95%HPD={0.02311019,0.06761909}]:0.043675,(Diyutamon_cereum_LC198520[&prob=1.0,prob_stddev=0.0,prob_range={1.0,1.0},prob(percent)="100",prob+-sd="100+-0",length_mean=0.0295846472,length_median=0.02885892,length_95%HPD={0.0142296,0.04668522}]:0.028859,(Nanhaipotamon_hongkongense_AB212869[&prob=1.0,prob_stddev=0.0,prob_range={1.0,1.0},prob(percent)="100",prob+-sd="100+-0",length_mean=0.0462573634,length_median=0.04483376,length_95%HPD={0.02523316,0.06900032}]:0.044834,Cryptopotamon_anacoluthon_AB428453[&prob=1.0,prob_stddev=0.0,prob_range={1.0,1.0},prob(percent)="100",prob+-sd="100+-0",length_mean=0.0310179564,length_median=0.03017811,length_95%HPD={0.01425875,0.04916173}]:0.030178)[&prob=0.472684877,prob_stddev=0.018372528,prob_range={0.459693538,0.485676216},prob(percent)="47",prob+-sd="47+-2",length_mean=0.00700269101,length_median=0.006150286,length_95%HPD={1.130272E-5,0.01652957}]:0.00615)[&prob=0.226515656,prob_stddev=0.00847962829,prob_range={0.220519654,0.232511659},prob(percent)="23",prob+-sd="23+-1",length_mean=0.00403825181,length_median=0.003205967,length_95%HPD={4.410013E-6,0.01051653}]:0.003206)[&prob=0.440373085,prob_stddev=0.00282654276,prob_range={0.438374417,0.442371752},prob(percent)="44",prob+-sd="44+-0",length_mean=0.00682890864,length_median=0.005875097,length_95%HPD={2.467739E-5,0.01537715}]:0.005875,Qianguimon_splendidum_MG709241[&prob=1.0,prob_stddev=0.0,prob_range={1.0,1.0},prob(percent)="100",prob+-sd="100+-0",length_mean=0.0450603021,length_median=0.04383393,length_95%HPD={0.02498657,0.067211}]:0.043834)[&prob=0.999666889,prob_stddev=4.7109046E-4,prob_range={0.999333777,1.0},prob(percent)="100",prob+-sd="100+-0",length_mean=0.016310562,length_median=0.01551615,length_95%HPD={0.003622081,0.03012268}]:0.015516,Yarepotamon_fossor_MG709238[&prob=1.0,prob_stddev=0.0,prob_range={1.0,1.0},prob(percent)="100",prob+-sd="100+-0",length_mean=0.019559279,length_median=0.01869048,length_95%HPD={0.006520031,0.03424793}]:0.01869)[&prob=0.392071952,prob_stddev=0.0136616234,prob_range={0.382411726,0.401732179},prob(percent)="39",prob+-sd="39+-1",length_mean=0.00580383481,length_median=0.004571464,length_95%HPD={6.242144E-6,0.0149381}]:0.004571,Cantopotamon_zhuhaiense_LC342045[&prob=1.0,prob_stddev=0.0,prob_range={1.0,1.0},prob(percent)="100",prob+-sd="100+-0",length_mean=0.0457480409,length_median=0.04424052,length_95%HPD={0.02360787,0.06964888}]:0.044241)[&prob=1.0,prob_stddev=0.0,prob_range={1.0,1.0},prob(percent)="100",prob+-sd="100+-0",length_mean=0.0329511501,length_median=0.03178901,length_95%HPD={0.01341602,0.05515513}]:0.031789)[&prob=0.874417055,prob_stddev=4.7109046E-4,prob_range={0.874083944,0.874750167},prob(percent)="87",prob+-sd="87+-0",length_mean=0.0110576965,length_median=0.009787359,length_95%HPD={5.156857E-5,0.02465144}]:0.009787)[&prob=1.0,prob_stddev=0.0,prob_range={1.0,1.0},prob(percent)="100",prob+-sd="100+-0",length_mean=0.0443825851,length_median=0.04311676,length_95%HPD={0.01875958,0.07356914}]:0.043117,(((((((Aparapotamon_grahami_AB428489[&prob=1.0,prob_stddev=0.0,prob_range={1.0,1.0},prob(percent)="100",prob+-sd="100+-0",length_mean=0.00357582434,length_median=0.002967653,length_95%HPD={1.297371E-4,0.008673186}]:0.002968,(binchuanense_sp_17071[&prob=1.0,prob_stddev=0.0,prob_range={1.0,1.0},prob(percent)="100",prob+-sd="100+-0",length_mean=0.00179752743,length_median=0.001233633,length_95%HPD={1.720589E-6,0.005476023}]:0.001234,binchuanense_sp_17072[&prob=1.0,prob_stddev=0.0,prob_range={1.0,1.0},prob(percent)="100",prob+-sd="100+-0",length_mean=0.00179731083,length_median=0.001226391,length_95%HPD={5.686645E-7,0.005744452}]:0.001226)[&prob=0.201865423,prob_stddev=0.00188436184,prob_range={0.200532978,0.203197868},prob(percent)="20",prob+-sd="20+-0",length_mean=0.0018436641,length_median=0.001290611,length_95%HPD={1.238482E-6,0.005312094}]:0.001291)[&prob=0.209193871,prob_stddev=0.0113061711,prob_range={0.201199201,0.217188541},prob(percent)="21",prob+-sd="21+-1",length_mean=0.00182628088,length_median=0.00124715,length_95%HPD={3.048144E-6,0.00535756}]:0.001247,(Aparapotamon_huiliense_4027[&prob=1.0,prob_stddev=0.0,prob_range={1.0,1.0},prob(percent)="100",prob+-sd="100+-0",length_mean=0.00172994316,length_median=0.001160345,length_95%HPD={8.431239E-8,0.005119749}]:0.00116,Aparapotamon_huiliense_4035[&prob=1.0,prob_stddev=0.0,prob_range={1.0,1.0},prob(percent)="100",prob+-sd="100+-0",length_mean=0.00178950662,length_median=0.001223503,length_95%HPD={5.18691E-7,0.005379525}]:0.001224)[&prob=0.98667555,prob_stddev=0.0,prob_range={0.98667555,0.98667555},prob(percent)="99",prob+-sd="99+-0",length_mean=0.00350573057,length_median=0.00293044,length_95%HPD={9.330137E-5,0.008729287}]:0.00293)[&prob=0.976349101,prob_stddev=0.00329763322,prob_range={0.974017322,0.978680879},prob(percent)="98",prob+-sd="98+-0",length_mean=0.00533894644,length_median=0.004659276,length_95%HPD={3.923305E-4,0.01172738}]:0.004659,(huizeense_sp_17981[&prob=1.0,prob_stddev=0.0,prob_range={1.0,1.0},prob(percent)="100",prob+-sd="100+-0",length_mean=0.00184444878,length_median=0.001211093,length_95%HPD={1.906099E-6,0.005738662}]:0.001211,huizeense_sp_17983[&prob=1.0,prob_stddev=0.0,prob_range={1.0,1.0},prob(percent)="100",prob+-sd="100+-0",length_mean=0.0018269376,length_median=0.001326082,length_95%HPD={6.243283E-8,0.005474776}]:0.001326)[&prob=0.24350433,prob_stddev=0.0108350806,prob_range={0.235842771,0.251165889},prob(percent)="24",prob+-sd="24+-1",length_mean=0.00179903601,length_median=0.001266752,length_95%HPD={1.175653E-6,0.005604677}]:0.001267)[&prob=0.389407062,prob_stddev=0.00800853783,prob_range={0.383744171,0.395069953},prob(percent)="39",prob+-sd="39+-1",length_mean=0.00323145387,length_median=0.002561939,length_95%HPD={8.527748E-7,0.008479827}]:0.002562,Aparapotamon_similium_4034[&prob=1.0,prob_stddev=0.0,prob_range={1.0,1.0},prob(percent)="100",prob+-sd="100+-0",length_mean=0.00487082118,length_median=0.004180077,length_95%HPD={1.579602E-5,0.01104985}]:0.00418)[&prob=1.0,prob_stddev=0.0,prob_range={1.0,1.0},prob(percent)="100",prob+-sd="100+-0",length_mean=0.0404715434,length_median=0.03947394,length_95%HPD={0.02058381,0.06111339}]:0.039474,Tenuipotamon_huaningense_AB428491[&prob=1.0,prob_stddev=0.0,prob_range={1.0,1.0},prob(percent)="100",prob+-sd="100+-0",length_mean=0.0292157022,length_median=0.02825081,length_95%HPD={0.01336321,0.04684694}]:0.028251)[&prob=0.356095936,prob_stddev=0.018372528,prob_range={0.343104597,0.369087275},prob(percent)="36",prob+-sd="36+-2",length_mean=0.00907215894,length_median=0.008281403,length_95%HPD={7.036388E-4,0.01892045}]:0.008281,((Pararanguna_semilunata_AB428490[&prob=1.0,prob_stddev=0.0,prob_range={1.0,1.0},prob(percent)="100",prob+-sd="100+-0",length_mean=0.0232022268,length_median=0.02246305,length_95%HPD={0.009808742,0.0386046}]:0.022463,((Trichopotamon_daliense_AB428492[&prob=1.0,prob_stddev=0.0,prob_range={1.0,1.0},prob(percent)="100",prob+-sd="100+-0",length_mean=0.0251959537,length_median=0.02438527,length_95%HPD={0.01154494,0.04087989}]:0.024385,Potamiscus_yongshengense_KY963597[&prob=1.0,prob_stddev=0.0,prob_range={1.0,1.0},prob(percent)="100",prob+-sd="100+-0",length_mean=0.0193984336,length_median=0.0187023,length_95%HPD={0.006839267,0.03232826}]:0.018702)[&prob=0.498667555,prob_stddev=0.00423981414,prob_range={0.495669554,0.501665556},prob(percent)="50",prob+-sd="50+-0",length_mean=0.00497879249,length_median=0.003970882,length_95%HPD={8.20011E-6,0.01264866}]:0.003971,Semicirculara_lincangensis_MH045059[&prob=1.0,prob_stddev=0.0,prob_range={1.0,1.0},prob(percent)="100",prob+-sd="100+-0",length_mean=0.0387733533,length_median=0.03775145,length_95%HPD={0.02100977,0.06115937}]:0.037751)[&prob=0.817121919,prob_stddev=0.0023554523,prob_range={0.815456362,0.818787475},prob(percent)="82",prob+-sd="82+-0",length_mean=0.0100625485,length_median=0.009297526,length_95%HPD={9.518668E-4,0.02013974}]:0.009298)[&prob=0.344437042,prob_stddev=0.0047109046,prob_range={0.341105929,0.347768155},prob(percent)="34",prob+-sd="34+-0",length_mean=0.00683862382,length_median=0.006120743,length_95%HPD={4.16468E-4,0.01517898}]:0.006121,Arquatopotamon_jizushanense_KY963596[&prob=1.0,prob_stddev=0.0,prob_range={1.0,1.0},prob(percent)="100",prob+-sd="100+-0",length_mean=0.0536322395,length_median=0.05217042,length_95%HPD={0.03031506,0.08051397}]:0.05217)[&prob=0.116922052,prob_stddev=0.0108350806,prob_range={0.109260493,0.124583611},prob(percent)="12",prob+-sd="12+-1",length_mean=0.00394500905,length_median=0.003004999,length_95%HPD={1.085973E-5,0.01058632}]:0.003005)[&prob=0.538974017,prob_stddev=9.42180921E-4,prob_range={0.538307795,0.53964024},prob(percent)="54",prob+-sd="54+-0",length_mean=0.00945420887,length_median=0.008488104,length_95%HPD={1.56019E-5,0.02039376}]:0.008488,(Artopotamon_latopeos_MH045061[&prob=1.0,prob_stddev=0.0,prob_range={1.0,1.0},prob(percent)="100",prob+-sd="100+-0",length_mean=0.00565292354,length_median=0.004927802,length_95%HPD={1.973566E-4,0.01275492}]:0.004928,Artopotamon_compressum_4033[&prob=1.0,prob_stddev=0.0,prob_range={1.0,1.0},prob(percent)="100",prob+-sd="100+-0",length_mean=0.0103587317,length_median=0.009785219,length_95%HPD={5.875614E-4,0.02004301}]:0.009785)[&prob=0.815123251,prob_stddev=0.00141327138,prob_range={0.814123917,0.816122585},prob(percent)="82",prob+-sd="82+-0",length_mean=0.0104092934,length_median=0.00952561,length_95%HPD={9.872627E-5,0.02167411}]:0.009526)[&prob=1.0,prob_stddev=0.0,prob_range={1.0,1.0},prob(percent)="100",prob+-sd="100+-0",length_mean=0.0774771542,length_median=0.0756837,length_95%HPD={0.04256953,0.116589}]:0.075684);
end;

begin figtree;
	set appearance.backgroundColorAttribute="Default";
	set appearance.backgroundColour=#ffffff;
	set appearance.branchColorAttribute="length_mean";
	set appearance.branchColorGradient=false;
	set appearance.branchLineWidth=1.0;
	set appearance.branchMinLineWidth=0.0;
	set appearance.branchWidthAttribute="Fixed";
	set appearance.foregroundColour=#000000;
	set appearance.hilightingGradient=false;
	set appearance.selectionColour=#2d3680;
	set branchLabels.colorAttribute="User selection";
	set branchLabels.displayAttribute="Branch times";
	set branchLabels.fontName="sansserif";
	set branchLabels.fontSize=8;
	set branchLabels.fontStyle=0;
	set branchLabels.isShown=false;
	set branchLabels.significantDigits=4;
	set colour.scheme.length_mean="length_mean:HSBContinuous{{false,false,0.0,0.0},0.0,0.0,0.5,0.5,0.5,0.5,false}";
	set layout.expansion=0;
	set layout.layoutType="RECTILINEAR";
	set layout.zoom=0;
	set legend.attribute="prob_stddev";
	set legend.fontSize=48.0;
	set legend.isShown=false;
	set legend.significantDigits=14;
	set nodeBars.barWidth=24.0;
	set nodeBars.displayAttribute="length_95%HPD";
	set nodeBars.isShown=false;
	set nodeLabels.colorAttribute="User selection";
	set nodeLabels.displayAttribute="prob(percent)";
	set nodeLabels.fontName="sansserif";
	set nodeLabels.fontSize=9;
	set nodeLabels.fontStyle=0;
	set nodeLabels.isShown=true;
	set nodeLabels.significantDigits=14;
	set nodeShape.colourAttribute="User selection";
	set nodeShape.isShown=false;
	set nodeShape.minSize=10.0;
	set nodeShape.scaleType=Width;
	set nodeShape.shapeType=Circle;
	set nodeShape.size=4.0;
	set nodeShape.sizeAttribute="Fixed";
	set polarLayout.alignTipLabels=false;
	set polarLayout.angularRange=0;
	set polarLayout.rootAngle=0;
	set polarLayout.rootLength=100;
	set polarLayout.showRoot=true;
	set radialLayout.spread=0.0;
	set rectilinearLayout.alignTipLabels=false;
	set rectilinearLayout.curvature=0;
	set rectilinearLayout.rootLength=10000;
	set scale.offsetAge=0.0;
	set scale.rootAge=1.0;
	set scale.scaleFactor=1.0;
	set scale.scaleRoot=false;
	set scaleAxis.automaticScale=true;
	set scaleAxis.fontSize=8.0;
	set scaleAxis.isShown=false;
	set scaleAxis.lineWidth=1.0;
	set scaleAxis.majorTicks=0.025;
	set scaleAxis.origin=0.0;
	set scaleAxis.reverseAxis=false;
	set scaleAxis.showGrid=true;
	set scaleBar.automaticScale=true;
	set scaleBar.fontSize=18.0;
	set scaleBar.isShown=true;
	set scaleBar.lineWidth=4.0;
	set scaleBar.scaleRange=0.02;
	set tipLabels.colorAttribute="User selection";
	set tipLabels.displayAttribute="Names";
	set tipLabels.fontName="Arial";
	set tipLabels.fontSize=12;
	set tipLabels.fontStyle=2;
	set tipLabels.isShown=true;
	set tipLabels.significantDigits=4;
	set trees.order=false;
	set trees.orderType="increasing";
	set trees.rooting=false;
	set trees.rootingType="User Selection";
	set trees.transform=false;
	set trees.transformType="cladogram";
end;
