# Supplementary material for: Two new species of freshwater crab of the genus Aparapotamon Dai & Chen, 1985 (Crustacea, Brachyura, Potamidae) from Yunnan, China
Source: Zookeys. 2021 Aug 20;1056:149–71. doi: 10.3897/zookeys.1056.63755 (PMC8397694; doi:10.3897/zookeys.1056.63755)
Supplement: Supplementary material 3 — Sequences [file zookeys-1056-149-s003.fasta]

>Aparapotamon huiliense MN594113
GTCTGTTTGGAGTTATAAAGAGTCTAGCCTGCCCACTGATTAATATTTAAGGGCCGCAGTATTATAACTGTGCAAAGGTA
GCATAATCATTAGGTTCTTAATTGGAATCTTGAATGAATGGTTGGACAAAAGAAGTACTGTCTTTATGTTAAATTTTGAA
TTTAACTTTTAAGTGAAAAGGCTTAAATATTCTAAAGGGACGATAAGACCCTATAAAACTTTACATTAAGGTTAAATTTA
GTTAAATTTAATTATAAAGATTTAATTTAATTATTTGTTGTATTGGGGAGATATAGGTAAACCTTTTATTAACTGCTTAC
TGATCAAACATTTACTAATGAAAAGTAATGGATCCTTGTTAAAGATTGTTGAATTAAGTTACTTTAGGGATAACAGCGTT
ATTTTTTTTGAGAGTTCACATCGAAAAAAAAGATTGCGACCTCGATGTTGAATTAAAATATCTGTATAATGGAGCGGTTA
TACAAGAGGGTCTGTTCGACCTTTAAAATTTTACATGATTTGAGTTCAAACCGGCGTGAGCCAGG
>Aparapotamon huiliense MN594118
GTCTGTTTGGAGTTATAAAGAGTCTAGCCTGCCCACTGATTAATATTTAAGGGCCGCAGTATTATAACTGTGCAAAGGTA
GCATAATCATTAGGTTCTTAATTGGAATCTTGAATGAATGGTTGGACAAAAGAAGTACTGTCTTTATGTTAAATTTTGAA
TTTAACTTTTAAGTGAAAAGGCTTAAATATTCTAAAGGGACGATAAGACCCTATAAAACTTTACATTAAGGTTAAATTTA
GTTAAATTTAATTATAAAGATTTAATTTAATTATTTGTTGTATTGGGGAGATATAGGTAAACCTTTTATTAACTGCTTAC
TGATCAAACATTTACTAATGAAAAGTAATGGATCCTTGTTAAAGATTGTTGAATTAAGTTACTTTAGGGATAACAGCGTT
ATTTTTTTTGAGAGTTCACATCGAAAAAAAAGATTGCGACCTCGATGTTGAATTAAAATATCTGTATAATGGAGCGGTTA
TACAAGAGGGTCTGTTCGACCTTTAAAATTTTACATGATTTGAGTTCAAACCGGCGTGAGCCAGG
>Aparapotamon similium MN594114
GTCTGTTTGGAGTTATAAGGAGTCTAACCTGCCCACTGATTAAGAAATTAAAGGGCCGCAGTATTATAACTGTGCAAAGG
TAGCATAATCATTAGGTTCTTAATTAGAATCTTGAATGAATGGTTGGACAAAGGGAATACTGTCTTTATATTAATTTTGA
ATTTAACTTTTGAGTGAAAAGGCTTAAATATTCTAAAGGGACGATAAGACCCTATAAAACTTTATATTAAGATTGAATTT
TAGTTAAATTTAATTATAAAAATTTAATTTAATTATTTGTTATGTTGGGGAGATATAGGTAAAATTTTTGTTAACTGCTT
ATTGATTAGACATTTACGGATGGGTAGTAATAGATCCTTGTTAAAGATTATTGAATTAAGTTACTTTAGGGATAACAGCG
TTATTTTTTTTGAGAGTTCATATCGAAAAAAAAGGTTGCGACCTCGATGTTGAATTAAAATATCTATATAATGAAGCGGT
TGTATAGGAAGGTCTGTTCGACCTTTAAAATTTTACATGATTTGAGTTCAAACCGGCGTGAGCCAGG
>Aparapotamon huizeense n.sp. MN594121
GTCTGTTTGGAGTTATAAAGAGTCTAGCCTGCCCACTGATTAATATTTAAGGGCCGCAGTATTATAACTGTGCAAAGGTA
GCATAATCATTAGGTTCTTAATTGGAATCTTGAATGAATGGTTGGACAAAAGAAGTACTGTCTTTATGTTAAAATTTTGA
ATTTAACTTTTAAGTGAAAAGGCTTAAATATTCTAAAGGGACGATAAGACCCTATAAAACTTTACATTAAGATTAAATTT
TAGTTAAATTTAATTATAAAGATTTAATTTAATTATTTGTTGTATTGGGGAGATATAGGTAAACCTTTTATTAACTGCTT
ATTGATCAAACATTTACTAATGAAAAGTAATGGATCCTTGTTAAAGATTGTTGAATTAAGTTACTTTAGGGATAACAGCG
TTATTTTTTTTGAGAGTTCATATCGAAAAAAAAGATTGCGACCTCGATGTTGAATTAAAATATCTGTATAATGGAGCGGT
TATACAAGAGGGTCTGTTCGACCTTTAAAATTTTACATGATTTGAGTTCAAACCGGCGTGAGCCA
>Aparapotamon huizeense n.sp. MN594122
GTCTGTTTGGAGTTATAAAGAGTCTAGCCTGCCCACTGATTAATATTTAAGGGCCGCAGTATTATAACTGTGCAAAGGTA
GCATAATCATTAGGTTCTTAATTGGAATCTTGAATGAATGGTTGGACAAAAGAAGTACTGTCTTTATGTTAAAATTTTGA
ATTTAACTTTTAAGTGAAAAGGCTTAAATATTCTAAAGGGACGATAAGACCCTATAAAACTTTACATTAAGATTAAATTT
TAGTTAAATTTAATTATAAAGATTTAATTTAATTATTTGTTGTATTGGGGAGATATAGGTAAACCTTTTATTAACTGCTT
ATTGATCAAACATTTACTAATGAAAAGTAATGGATCCTTGTTAAAGATTGTTGAATTAAGTTACTTTAGGGATAACAGCG
TTATTTTTTTTGAGAGTTCATATCGAAAAAAAAGATTGCGACCTCGATGTTGAATTAAAATATCTGTATAATGGAGCGGT
TATACAAGAGGGTCTGTTCGACCTTTAAAATTTTACATGATTTGAGTTCAAACCGGCGTGAG
>Aparapotamon binchuanense n.sp. MN594120
GTCTGTTTGGAGTTATAAAGAGTCTAGCCTGCCCACTGATTAATATTTAAGGGCCGCAGTATTATAACTGTGCAAAGGTA
GCATAATCATTAGGTTCTTAATTGGAATCTTGAATGAATGGTTGGACAAAAGAAGTACTGTCTTTATGTTAAATTTTGAA
TTTAACTTTTAAGTGAAAAGGCTTAAATATTCTAAAGGGACGATAAGACCCTATAAAACTTTACATTAAGGTTAAATTTA
GTTAAATTTAATTATAAAGATTTAATTTAATTATTTGTTGTATTGGGGAGATATAGGTAAACCTTTTATTAACTGCTTAC
TGATCAAACATTTACTAATGAAAAGTAATGGATCCTTGTTAAAGATTGTTGAATTAAGTTACTTTAGGGATAACAGCGTT
ATTTTTTTTGAGAGTTCATATCGAAAAAAAAGATTGCGACCTCGATGTTGAATTAAAATATCTGTATAATGGAGCGGTTA
TACAAGAGGGTCTGTTCGACCTTTAAAATTTTACATGATTTGAGTTCAAACCGGCGTGAGCCAGG
>Aparapotamon binchuanense n.sp.
gtctgtttggagttataaagagtctagcctgcccactgattaatatttaagggccgcagtattataactgtgcaaaggta
gcataatcattaggttcttaattggaatcttgaatgaatggttggacaaaagaagtactgtctttatgttaaattttgaa
tttaacttttaagtgaaaaggcttaaatattctaaagggacgataagaccctataaaactttacattaaggttaaattta
gtaaatttaattataaagatttaatttaattatttgttgtattggggagatataggtaaaccttttattaactgcttact
gatcaaacatttactaatgaaaagtaatggatccttgttaaagattgttgaattaagttactttagggataacagcgtta
ttttttttgagagttcatatcgaaaaaaaagattgcgacctcgatgttgaattaaaatatctgtataatggagcggttat
acaagagggtctgttcgacctttaaaattttacatgatttgagttcaaaccggcgtgag
